# Supplementary material for: Secondary Analysis of Human Bulk RNA-Seq Dataset Suggests Potential Mechanisms for Letrozole Resistance in Estrogen-Positive (ER+) Breast Cancer
Source: Curr Issues Mol Biol. 2024 Jul 6;46(7):7114–33. doi: 10.3390/cimb46070424 (PMC11275280; doi:10.3390/cimb46070424)
Supplement: Supplementary file 1 [file cimb-46-00424-s001.zip]

Archive with 2 entries (2 files):
- Supplementary Table S1-DEGs.xlsx
- Supplementary Table S2-Targets.xlsx
