# Supplementary material for: Secondary Analysis of Human Bulk RNA-Seq Dataset Suggests Potential Mechanisms for Letrozole Resistance in Estrogen-Positive (ER+) Breast Cancer
Source: Curr Issues Mol Biol. 2024 Jul 6;46(7):7114–33. doi: 10.3390/cimb46070424 (PMC11275280; doi:10.3390/cimb46070424)
Supplement: Supplementary file 1 [file cimb-46-00424-s001.zip › Supplementary Table S1-DEGs.xlsx]

## Sheet: edgeR_dge_results_Treatmentnonr
seqnames	start	end	width	strand	gene_id	gene_name	gene_biotype	seq_coord_system	description	gene_id_version	symbol	entrezid	logFC	logCPM	F	PValue	FDR	mlog10PValue
2	5692384	5701385	9002	+	ENSG00000176887	SOX11	protein_coding	chromosome	SRY-box transcription factor 11 [Source:HGNC Symbol;Acc:HGNC:11191]	ENSG00000176887.7	SOX11	6664	3.87	3.74	55.2	4.31e-10	8.07e-06	9.37
1	153357854	153361023	3170	+	ENSG00000163220	S100A9	protein_coding	chromosome	S100 calcium binding protein A9 [Source:HGNC Symbol;Acc:HGNC:10499]	ENSG00000163220.11	S100A9	6280	4.53	5.06	49.4	2.15e-09	1.77e-05	8.67
1	153390032	153391073	1042	-	ENSG00000143546	S100A8	protein_coding	chromosome	S100 calcium binding protein A8 [Source:HGNC Symbol;Acc:HGNC:10498]	ENSG00000143546.10	S100A8	6279	4.7	2.96	48.4	2.84e-09	1.77e-05	8.55
22	22686726	22687271	546	+	ENSG00000211659	IGLV3-25	IG_V_gene	chromosome	immunoglobulin lambda variable 3-25 [Source:HGNC Symbol;Acc:HGNC:5908]	ENSG00000211659.2	IGLV3-25	NA	5.15	6.27	39.5	3.92e-08	0.000184	7.41
11	102520508	102530750	10243	-	ENSG00000137673	MMP7	protein_coding	chromosome	matrix metallopeptidase 7 [Source:HGNC Symbol;Acc:HGNC:7174]	ENSG00000137673.9	MMP7	4316	4.11	4.84	34.8	1.78e-07	0.000665	6.75
2	118842171	118847678	5508	-	ENSG00000163064	EN1	protein_coding	chromosome	engrailed homeobox 1 [Source:HGNC Symbol;Acc:HGNC:3342]	ENSG00000163064.6	EN1	2019	2.91	3.28	32.9	3.34e-07	0.00104	6.48
12	31111652	31201235	89584	-	ENSG00000177359	AC024940.2	transcribed_unprocessed_pseudogene	chromosome	ovostatin 2	ENSG00000177359.20	AC024940.2	NA	4.63	2.67	31.5	5.32e-07	0.00142	6.27
9	128149071	128153453	4383	+	ENSG00000148346	LCN2	protein_coding	chromosome	lipocalin 2 [Source:HGNC Symbol;Acc:HGNC:6526]	ENSG00000148346.12	LCN2	3934	3.8	2.41	31.1	6.04e-07	0.00142	6.22
18	31058840	31102522	43683	-	ENSG00000134755	DSC2	protein_coding	chromosome	desmocollin 2 [Source:HGNC Symbol;Acc:HGNC:3036]	ENSG00000134755.17	DSC2	1824	1.99	5.87	30.3	7.79e-07	0.00162	6.11
22	50545899	50551023	5125	+	ENSG00000130487	KLHDC7B	protein_coding	chromosome	kelch domain containing 7B [Source:HGNC Symbol;Acc:HGNC:25145]	ENSG00000130487.9	KLHDC7B	113730	2.21	3.45	28.3	1.59e-06	0.00298	5.8
9	78297125	78330093	32969	+	ENSG00000135069	PSAT1	protein_coding	chromosome	phosphoserine aminotransferase 1 [Source:HGNC Symbol;Acc:HGNC:19129]	ENSG00000135069.14	PSAT1	29968	2.6	1.52	26.2	3.35e-06	0.00571	5.47
22	22098700	22099212	513	+	ENSG00000211638	IGLV8-61	IG_V_gene	chromosome	immunoglobulin lambda variable 8-61 [Source:HGNC Symbol;Acc:HGNC:5931]	ENSG00000211638.2	IGLV8-61	NA	3.37	1.93	25	5.23e-06	0.00735	5.28
9	89605012	89606555	1544	+	ENSG00000130222	GADD45G	protein_coding	chromosome	growth arrest and DNA damage inducible gamma [Source:HGNC Symbol;Acc:HGNC:4097]	ENSG00000130222.11	GADD45G	10912	-1.62	3.01	24.9	5.43e-06	0.00735	5.27
14	52639915	52695900	55986	-	ENSG00000197930	ERO1A	protein_coding	chromosome	endoplasmic reticulum oxidoreductase 1 alpha [Source:HGNC Symbol;Acc:HGNC:13280]	ENSG00000197930.13	ERO1A	30001	0.702	5.4	24.8	5.49e-06	0.00735	5.26
14	24052009	24069729	17721	+	ENSG00000186648	CARMIL3	protein_coding	chromosome	capping protein regulator and myosin 1 linker 3 [Source:HGNC Symbol;Acc:HGNC:20272]	ENSG00000186648.15	CARMIL3	90668	2.32	2.75	24.4	6.44e-06	0.00797	5.19
9	130444961	130501274	56314	+	ENSG00000130707	ASS1	protein_coding	chromosome	argininosuccinate synthase 1 [Source:HGNC Symbol;Acc:HGNC:758]	ENSG00000130707.18	ASS1	445	1.45	4.42	24.1	7.12e-06	0.00797	5.15
15	59594875	59640239	45365	+	ENSG00000140297	GCNT3	protein_coding	chromosome	glucosaminyl (N-acetyl) transferase 3, mucin type [Source:HGNC Symbol;Acc:HGNC:4205]	ENSG00000140297.13	GCNT3	9245	1.93	4.07	24	7.44e-06	0.00797	5.13
22	22887780	22896111	8332	+	ENSG00000254709	IGLL5	protein_coding	chromosome	immunoglobulin lambda like polypeptide 5 [Source:HGNC Symbol;Acc:HGNC:38476]	ENSG00000254709.8	IGLL5	100423062	3.29	5.78	23.9	7.66e-06	0.00797	5.12
1	156072013	156082465	10453	-	ENSG00000254726	MEX3A	protein_coding	chromosome	mex-3 RNA binding family member A [Source:HGNC Symbol;Acc:HGNC:33482]	ENSG00000254726.3	MEX3A	92312	2.04	4.99	23	1.11e-05	0.011	4.95
6	26017085	26017732	648	-	ENSG00000124610	HIST1H1A	protein_coding	chromosome	histone cluster 1 H1 family member a [Source:HGNC Symbol;Acc:HGNC:4715]	ENSG00000124610.4	HIST1H1A	3024	2.43	0.357	22.2	1.47e-05	0.0137	4.83
12	13044381	13142521	98141	+	ENSG00000084444	FAM234B	protein_coding	chromosome	family with sequence similarity 234 member B [Source:HGNC Symbol;Acc:HGNC:29288]	ENSG00000084444.14	FAM234B	57613	-1.3	5.6	21.4	1.99e-05	0.0162	4.7
16	46578591	46621379	42789	-	ENSG00000171241	SHCBP1	protein_coding	chromosome	SHC binding and spindle associated 1 [Source:HGNC Symbol;Acc:HGNC:29547]	ENSG00000171241.9	SHCBP1	79801	1.22	3.52	21.4	2.02e-05	0.0162	4.7
X	116436606	116461458	24853	+	ENSG00000268104	SLC6A14	protein_coding	chromosome	solute carrier family 6 member 14 [Source:HGNC Symbol;Acc:HGNC:11047]	ENSG00000268104.3	SLC6A14	11254	2.35	2.94	21.3	2.07e-05	0.0162	4.68
4	41981756	41986465	4710	+	ENSG00000182308	DCAF4L1	protein_coding	chromosome	DDB1 and CUL4 associated factor 4 like 1 [Source:HGNC Symbol;Acc:HGNC:27723]	ENSG00000182308.7	DCAF4L1	285429	2.39	2.33	21.3	2.08e-05	0.0162	4.68
6	106045423	106325791	280369	-	ENSG00000057663	ATG5	protein_coding	chromosome	autophagy related 5 [Source:HGNC Symbol;Acc:HGNC:589]	ENSG00000057663.16	ATG5	9474	1.11	4.62	21	2.31e-05	0.0173	4.64
1	52895910	52927212	31303	-	ENSG00000121310	ECHDC2	protein_coding	chromosome	enoyl-CoA hydratase domain containing 2 [Source:HGNC Symbol;Acc:HGNC:23408]	ENSG00000121310.17	ECHDC2	55268	-0.605	7.24	20.7	2.61e-05	0.0188	4.58
6	26250195	26250605	411	-	ENSG00000277775	HIST1H3F	protein_coding	chromosome	histone cluster 1 H3 family member f [Source:HGNC Symbol;Acc:HGNC:4773]	ENSG00000277775.1	HIST1H3F	8968	2.07	1.65	20.5	2.82e-05	0.0193	4.55
8	72019917	72075584	55668	-	ENSG00000104321	TRPA1	protein_coding	chromosome	transient receptor potential cation channel subfamily A member 1 [Source:HGNC Symbol;Acc:HGNC:497]	ENSG00000104321.11	TRPA1	8989	4.33	5.17	20.5	2.89e-05	0.0193	4.54
X	100291644	100410273	118630	-	ENSG00000165194	PCDH19	protein_coding	chromosome	protocadherin 19 [Source:HGNC Symbol;Acc:HGNC:14270]	ENSG00000165194.15	PCDH19	57526	-3.39	5.5	20.3	3.1e-05	0.02	4.51
4	5051480	5500994	449515	+	ENSG00000152953	STK32B	protein_coding	chromosome	serine/threonine kinase 32B [Source:HGNC Symbol;Acc:HGNC:14217]	ENSG00000152953.13	STK32B	55351	-1.68	3.83	20	3.51e-05	0.0219	4.45
6	113933028	114011308	78281	-	ENSG00000196591	HDAC2	protein_coding	chromosome	histone deacetylase 2 [Source:HGNC Symbol;Acc:HGNC:4853]	ENSG00000196591.12	HDAC2	3066	0.929	5.74	19.9	3.63e-05	0.0219	4.44
1	111200771	111243440	42670	+	ENSG00000064886	CHI3L2	protein_coding	chromosome	chitinase 3 like 2 [Source:HGNC Symbol;Acc:HGNC:1933]	ENSG00000064886.14	CHI3L2	1117	2.24	3.37	19.7	3.92e-05	0.0229	4.41
15	78340353	78348225	7873	+	ENSG00000166426	CRABP1	protein_coding	chromosome	cellular retinoic acid binding protein 1 [Source:HGNC Symbol;Acc:HGNC:2338]	ENSG00000166426.8	CRABP1	1381	3.27	3.3	19.2	4.84e-05	0.0263	4.32
2	10721100	10785110	64011	+	ENSG00000143882	ATP6V1C2	protein_coding	chromosome	ATPase H+ transporting V1 subunit C2 [Source:HGNC Symbol;Acc:HGNC:18264]	ENSG00000143882.12	ATP6V1C2	245973	2.44	1.83	19.1	4.9e-05	0.0263	4.31
1	116574399	116667755	93357	-	ENSG00000143061	IGSF3	protein_coding	chromosome	immunoglobulin superfamily member 3 [Source:HGNC Symbol;Acc:HGNC:5950]	ENSG00000143061.17	IGSF3	3321	1.19	5.63	19	5.12e-05	0.0263	4.29
10	27154824	27186924	32101	+	ENSG00000120539	MASTL	protein_coding	chromosome	microtubule associated serine/threonine kinase like [Source:HGNC Symbol;Acc:HGNC:19042]	ENSG00000120539.14	MASTL	84930	0.973	3.63	19	5.19e-05	0.0263	4.29
2	172427354	172506459	79106	+	ENSG00000091409	ITGA6	protein_coding	chromosome	integrin subunit alpha 6 [Source:HGNC Symbol;Acc:HGNC:6142]	ENSG00000091409.15	ITGA6	3655	1.17	6.49	18.9	5.26e-05	0.0263	4.28
1	119648411	119744226	95816	+	ENSG00000092621	PHGDH	protein_coding	chromosome	phosphoglycerate dehydrogenase [Source:HGNC Symbol;Acc:HGNC:8923]	ENSG00000092621.12	PHGDH	26227	1.1	4.4	18.9	5.33e-05	0.0263	4.27
2	202874782	203014798	140017	-	ENSG00000138442	WDR12	protein_coding	chromosome	WD repeat domain 12 [Source:HGNC Symbol;Acc:HGNC:14098]	ENSG00000138442.9	WDR12	55759	1.04	4.66	18.8	5.62e-05	0.027	4.25
11	45804072	45813015	8944	+	ENSG00000181830	SLC35C1	protein_coding	chromosome	solute carrier family 35 member C1 [Source:HGNC Symbol;Acc:HGNC:20197]	ENSG00000181830.8	SLC35C1	55343	0.862	3.73	18.6	6e-05	0.0278	4.22
22	22895375	22895834	460	+	ENSG00000211675	IGLC1	IG_C_gene	chromosome	immunoglobulin lambda constant 1 [Source:HGNC Symbol;Acc:HGNC:5855]	ENSG00000211675.2	IGLC1	NA	2.82	8.52	18.6	6.12e-05	0.0278	4.21
12	53268299	53293643	25345	+	ENSG00000135476	ESPL1	protein_coding	chromosome	extra spindle pole bodies like 1, separase [Source:HGNC Symbol;Acc:HGNC:16856]	ENSG00000135476.11	ESPL1	9700	1.31	3.44	18.5	6.25e-05	0.0278	4.2
11	34478793	34513805	35013	-	ENSG00000135374	ELF5	protein_coding	chromosome	E74 like ETS transcription factor 5 [Source:HGNC Symbol;Acc:HGNC:3320]	ENSG00000135374.9	ELF5	2001	2.38	4.36	18.4	6.49e-05	0.0278	4.19
5	36151989	36184319	32331	+	ENSG00000145604	SKP2	protein_coding	chromosome	S-phase kinase associated protein 2 [Source:HGNC Symbol;Acc:HGNC:10901]	ENSG00000145604.16	SKP2	6502	0.569	4.54	18.4	6.53e-05	0.0278	4.19
1	17066761	17119451	52691	-	ENSG00000117115	PADI2	protein_coding	chromosome	peptidyl arginine deiminase 2 [Source:HGNC Symbol;Acc:HGNC:18341]	ENSG00000117115.13	PADI2	11240	1.68	5.51	18.3	6.91e-05	0.0288	4.16
18	721588	812546	90959	-	ENSG00000176105	YES1	protein_coding	chromosome	YES proto-oncogene 1, Src family tyrosine kinase [Source:HGNC Symbol;Acc:HGNC:12841]	ENSG00000176105.14	YES1	7525	0.894	6.13	18.1	7.28e-05	0.0296	4.14
11	58834065	58904215	70151	-	ENSG00000156689	GLYATL2	protein_coding	chromosome	glycine-N-acyltransferase like 2 [Source:HGNC Symbol;Acc:HGNC:24178]	ENSG00000156689.7	GLYATL2	219970	3.03	4.42	18	7.75e-05	0.0309	4.11
2	240713761	240821036	107276	-	ENSG00000130294	KIF1A	protein_coding	chromosome	kinesin family member 1A [Source:HGNC Symbol;Acc:HGNC:888]	ENSG00000130294.16	KIF1A	547	2.18	4.01	17.7	8.55e-05	0.0326	4.07
11	45647689	45665622	17934	-	ENSG00000175264	CHST1	protein_coding	chromosome	carbohydrate sulfotransferase 1 [Source:HGNC Symbol;Acc:HGNC:1969]	ENSG00000175264.8	CHST1	8534	1.63	3.44	17.7	8.83e-05	0.0326	4.05
4	120055623	120066858	11236	-	ENSG00000164109	MAD2L1	protein_coding	chromosome	mitotic arrest deficient 2 like 1 [Source:HGNC Symbol;Acc:HGNC:6763]	ENSG00000164109.14	MAD2L1	4085	1.19	3.44	17.6	8.92e-05	0.0326	4.05
6	47656436	47697797	41362	+	ENSG00000164393	ADGRF2	protein_coding	chromosome	adhesion G protein-coupled receptor F2 [Source:HGNC Symbol;Acc:HGNC:18991]	ENSG00000164393.8	ADGRF2	222611	2.22	3.16	17.6	9.08e-05	0.0326	4.04
11	32583798	32606264	22467	+	ENSG00000149100	EIF3M	protein_coding	chromosome	eukaryotic translation initiation factor 3 subunit M [Source:HGNC Symbol;Acc:HGNC:24460]	ENSG00000149100.13	EIF3M	10480	0.819	5.54	17.6	9.09e-05	0.0326	4.04
1	87328880	87348923	20044	+	ENSG00000143013	LMO4	protein_coding	chromosome	LIM domain only 4 [Source:HGNC Symbol;Acc:HGNC:6644]	ENSG00000143013.13	LMO4	8543	1.38	5.06	17.5	9.33e-05	0.0326	4.03
18	2571557	2616635	45079	+	ENSG00000080986	NDC80	protein_coding	chromosome	NDC80 kinetochore complex component [Source:HGNC Symbol;Acc:HGNC:16909]	ENSG00000080986.13	NDC80	10403	1.14	2.93	17.5	9.5e-05	0.0326	4.02
21	46286342	46297751	11410	+	ENSG00000182362	YBEY	protein_coding	chromosome	ybeY metalloendoribonuclease [Source:HGNC Symbol;Acc:HGNC:1299]	ENSG00000182362.14	YBEY	54059	-0.8	2.63	17.4	9.77e-05	0.0326	4.01
X	23664262	23686397	22136	+	ENSG00000123131	PRDX4	protein_coding	chromosome	peroxiredoxin 4 [Source:HGNC Symbol;Acc:HGNC:17169]	ENSG00000123131.13	PRDX4	10549	0.807	3.55	17.4	9.89e-05	0.0326	4
2	173354820	173368997	14178	+	ENSG00000144354	CDCA7	protein_coding	chromosome	cell division cycle associated 7 [Source:HGNC Symbol;Acc:HGNC:14628]	ENSG00000144354.14	CDCA7	83879	1.89	2.28	17.4	9.92e-05	0.0326	4
18	75195113	75209139	14027	-	ENSG00000180011	ZADH2	protein_coding	chromosome	zinc binding alcohol dehydrogenase domain containing 2 [Source:HGNC Symbol;Acc:HGNC:28697]	ENSG00000180011.7	ZADH2	284273	-0.684	5.35	17.2	0.000105	0.0334	3.98
1	114704469	114716771	12303	-	ENSG00000213281	NRAS	protein_coding	chromosome	NRAS proto-oncogene, GTPase [Source:HGNC Symbol;Acc:HGNC:7989]	ENSG00000213281.5	NRAS	4893	0.751	4.93	17.2	0.000105	0.0334	3.98
19	50861568	50880567	19000	+	ENSG00000167751	KLK2	protein_coding	chromosome	kallikrein related peptidase 2 [Source:HGNC Symbol;Acc:HGNC:6363]	ENSG00000167751.13	KLK2	3817	-3.52	4.29	17.1	0.000109	0.0338	3.96
3	108549864	108589644	39781	-	ENSG00000163507	CIP2A	protein_coding	chromosome	cell proliferation regulating inhibitor of protein phosphatase 2A [Source:HGNC Symbol;Acc:HGNC:29302]	ENSG00000163507.14	CIP2A	57650	1.39	3.14	17.1	0.00011	0.0338	3.96
12	54830518	54896008	65491	+	ENSG00000172551	MUCL1	protein_coding	chromosome	mucin like 1 [Source:HGNC Symbol;Acc:HGNC:30588]	ENSG00000172551.11	MUCL1	118430	3.29	5.6	17	0.000114	0.0339	3.94
2	222424543	222562621	138079	+	ENSG00000163082	SGPP2	protein_coding	chromosome	sphingosine-1-phosphate phosphatase 2 [Source:HGNC Symbol;Acc:HGNC:19953]	ENSG00000163082.10	SGPP2	130367	1.23	3.43	17	0.000115	0.0339	3.94
3	156540140	156555184	15045	-	ENSG00000114850	SSR3	protein_coding	chromosome	signal sequence receptor subunit 3 [Source:HGNC Symbol;Acc:HGNC:11325]	ENSG00000114850.6	SSR3	6747	0.663	6.55	17	0.000117	0.0339	3.93
6	39188971	39229475	40505	-	ENSG00000164626	KCNK5	protein_coding	chromosome	potassium two pore domain channel subfamily K member 5 [Source:HGNC Symbol;Acc:HGNC:6280]	ENSG00000164626.9	KCNK5	8645	1.36	2.79	17	0.000117	0.0339	3.93
7	23310209	23470491	160283	-	ENSG00000136231	IGF2BP3	protein_coding	chromosome	insulin like growth factor 2 mRNA binding protein 3 [Source:HGNC Symbol;Acc:HGNC:28868]	ENSG00000136231.14	IGF2BP3	10643	1.08	4.07	16.9	0.000121	0.0342	3.92
17	68035708	68046854	11147	+	ENSG00000182481	KPNA2	protein_coding	chromosome	karyopherin subunit alpha 2 [Source:HGNC Symbol;Acc:HGNC:6395]	ENSG00000182481.9	KPNA2	3838	1.3	4.62	16.8	0.000123	0.0344	3.91
16	89737549	89816657	79109	-	ENSG00000187741	FANCA	protein_coding	chromosome	FA complementation group A [Source:HGNC Symbol;Acc:HGNC:3582]	ENSG00000187741.15	FANCA	2175	0.953	3.51	16.8	0.000126	0.0347	3.9
16	89921392	89938761	17370	+	ENSG00000258947	TUBB3	protein_coding	chromosome	tubulin beta 3 class III [Source:HGNC Symbol;Acc:HGNC:20772]	ENSG00000258947.7	TUBB3	10381	1.32	3.01	16.6	0.000138	0.0374	3.86
CHR_HSCHR14_3_CTG1	106562491	106563025	535	-	ENSG00000282627	IGHV3-48	IG_V_gene	chromosome	immunoglobulin heavy variable 3-48 [Source:HGNC Symbol;Acc:HGNC:5606]	ENSG00000282627.1	IGHV3-48	NA	2.71	4.24	16.5	0.00014	0.0376	3.85
8	29067278	29263124	195847	-	ENSG00000197892	KIF13B	protein_coding	chromosome	kinesin family member 13B [Source:HGNC Symbol;Acc:HGNC:14405]	ENSG00000197892.13	KIF13B	23303	-0.751	6.77	16.5	0.000145	0.0382	3.84
12	57216794	57226449	9656	+	ENSG00000182379	NXPH4	protein_coding	chromosome	neurexophilin 4 [Source:HGNC Symbol;Acc:HGNC:8078]	ENSG00000182379.10	NXPH4	11247	2.06	1.62	16.4	0.000148	0.0385	3.83
2	209424058	209734118	310061	+	ENSG00000078018	MAP2	protein_coding	chromosome	microtubule associated protein 2 [Source:HGNC Symbol;Acc:HGNC:6839]	ENSG00000078018.19	MAP2	4133	1.47	5.12	16.4	0.00015	0.0385	3.82
2	210021421	210171409	149989	-	ENSG00000144445	KANSL1L	protein_coding	chromosome	KAT8 regulatory NSL complex subunit 1 like [Source:HGNC Symbol;Acc:HGNC:26310]	ENSG00000144445.17	KANSL1L	151050	1	4.61	16.3	0.000154	0.0391	3.81
1	17249098	17284233	35136	+	ENSG00000142619	PADI3	protein_coding	chromosome	peptidyl arginine deiminase 3 [Source:HGNC Symbol;Acc:HGNC:18337]	ENSG00000142619.4	PADI3	51702	3.08	1.02	16.1	0.000166	0.041	3.78
1	8861000	8879190	18191	-	ENSG00000074800	ENO1	protein_coding	chromosome	enolase 1 [Source:HGNC Symbol;Acc:HGNC:3350]	ENSG00000074800.16	ENO1	2023	0.736	6.87	16.1	0.00017	0.041	3.77
2	14632700	14650814	18115	+	ENSG00000162981	LRATD1	protein_coding	chromosome	LRAT domain containing 1 [Source:HGNC Symbol;Acc:HGNC:20743]	ENSG00000162981.14	LRATD1	151354	1.48	3.44	16.1	0.000171	0.041	3.77
11	102789919	102798160	8242	-	ENSG00000196611	MMP1	protein_coding	chromosome	matrix metallopeptidase 1 [Source:HGNC Symbol;Acc:HGNC:7155]	ENSG00000196611.5	MMP1	4312	3.2	2.39	16.1	0.000171	0.041	3.77
16	23677656	23690367	12712	+	ENSG00000166851	PLK1	protein_coding	chromosome	polo like kinase 1 [Source:HGNC Symbol;Acc:HGNC:9077]	ENSG00000166851.15	PLK1	5347	1.23	3.47	16	0.000174	0.0412	3.76
X	15561033	15602148	41116	-	ENSG00000130234	ACE2	protein_coding	chromosome	angiotensin I converting enzyme 2 [Source:HGNC Symbol;Acc:HGNC:13557]	ENSG00000130234.10	ACE2	59272	3.34	3.25	15.9	0.00018	0.0413	3.75
6	107065182	107115269	50088	-	ENSG00000178409	BEND3	protein_coding	chromosome	BEN domain containing 3 [Source:HGNC Symbol;Acc:HGNC:23040]	ENSG00000178409.13	BEND3	57673	1.13	3.19	15.9	0.00018	0.0413	3.74
13	100603927	100675093	71167	-	ENSG00000125247	TMTC4	protein_coding	chromosome	transmembrane O-mannosyltransferase targeting cadherins 4 [Source:HGNC Symbol;Acc:HGNC:25904]	ENSG00000125247.15	TMTC4	84899	0.886	3.64	15.9	0.000182	0.0413	3.74
16	66961245	66975149	13905	+	ENSG00000172828	CES3	protein_coding	chromosome	carboxylesterase 3 [Source:HGNC Symbol;Acc:HGNC:1865]	ENSG00000172828.13	CES3	23491	1.03	4.47	15.9	0.000183	0.0413	3.74
6	111555381	111606906	51526	-	ENSG00000056972	TRAF3IP2	protein_coding	chromosome	TRAF3 interacting protein 2 [Source:HGNC Symbol;Acc:HGNC:1343]	ENSG00000056972.20	TRAF3IP2	10758	0.876	5.69	15.9	0.000186	0.0414	3.73
7	36389821	36453791	63971	+	ENSG00000011426	ANLN	protein_coding	chromosome	anillin actin binding protein [Source:HGNC Symbol;Acc:HGNC:14082]	ENSG00000011426.11	ANLN	54443	1.65	3.96	15.8	0.000189	0.0414	3.72
8	144354135	144361272	7138	+	ENSG00000185803	SLC52A2	protein_coding	chromosome	solute carrier family 52 member 2 [Source:HGNC Symbol;Acc:HGNC:30224]	ENSG00000185803.10	SLC52A2	79581	0.763	3.3	15.8	0.00019	0.0414	3.72
22	22357739	22358260	522	+	ENSG00000211648	IGLV1-47	IG_V_gene	chromosome	immunoglobulin lambda variable 1-47 [Source:HGNC Symbol;Acc:HGNC:5880]	ENSG00000211648.2	IGLV1-47	NA	2.67	4.12	15.7	0.000194	0.0417	3.71
6	139028745	139043302	14558	+	ENSG00000146386	ABRACL	protein_coding	chromosome	ABRA C-terminal like [Source:HGNC Symbol;Acc:HGNC:21230]	ENSG00000146386.8	ABRACL	58527	1.06	3.33	15.7	0.000196	0.0417	3.71
1	230837119	230869589	32471	-	ENSG00000119280	C1orf198	protein_coding	chromosome	chromosome 1 open reading frame 198 [Source:HGNC Symbol;Acc:HGNC:25900]	ENSG00000119280.16	C1orf198	84886	0.825	5.97	15.7	0.000202	0.0422	3.69
11	66685248	66729226	43979	-	ENSG00000173898	SPTBN2	protein_coding	chromosome	spectrin beta, non-erythrocytic 2 [Source:HGNC Symbol;Acc:HGNC:11276]	ENSG00000173898.13	SPTBN2	6712	1.22	5.44	15.6	0.000203	0.0422	3.69
14	34432788	34462240	29453	-	ENSG00000165389	SPTSSA	protein_coding	chromosome	serine palmitoyltransferase small subunit A [Source:HGNC Symbol;Acc:HGNC:20361]	ENSG00000165389.7	SPTSSA	171546	0.644	4.42	15.5	0.000219	0.045	3.66
2	169509702	169526258	16557	+	ENSG00000239474	KLHL41	protein_coding	chromosome	kelch like family member 41 [Source:HGNC Symbol;Acc:HGNC:16905]	ENSG00000239474.7	KLHL41	10324	2.54	2.57	15.4	0.000222	0.0453	3.65
11	44065925	44084237	18313	+	ENSG00000110455	ACCS	protein_coding	chromosome	1-aminocyclopropane-1-carboxylate synthase homolog (inactive) [Source:HGNC Symbol;Acc:HGNC:23989]	ENSG00000110455.14	ACCS	84680	-0.685	4.92	15.3	0.000231	0.0454	3.64
3	160755602	161078902	323301	+	ENSG00000163590	PPM1L	protein_coding	chromosome	protein phosphatase, Mg2+/Mn2+ dependent 1L [Source:HGNC Symbol;Acc:HGNC:16381]	ENSG00000163590.14	PPM1L	151742	0.899	4.7	15.3	0.000233	0.0454	3.63
3	112990984	113015060	24077	+	ENSG00000163607	GTPBP8	protein_coding	chromosome	GTP binding protein 8 (putative) [Source:HGNC Symbol;Acc:HGNC:25007]	ENSG00000163607.16	GTPBP8	29083	0.659	3.32	15.3	0.000233	0.0454	3.63
12	52285913	52291534	5622	-	ENSG00000205426	KRT81	protein_coding	chromosome	keratin 81 [Source:HGNC Symbol;Acc:HGNC:6458]	ENSG00000205426.10	KRT81	3887	2.67	2.28	15.3	0.000234	0.0454	3.63
22	35540831	35553999	13169	+	ENSG00000100302	RASD2	protein_coding	chromosome	RASD family member 2 [Source:HGNC Symbol;Acc:HGNC:18229]	ENSG00000100302.7	RASD2	23551	1.11	3.01	15.3	0.000237	0.0454	3.62
5	133971871	134004975	33105	-	ENSG00000213585	VDAC1	protein_coding	chromosome	voltage dependent anion channel 1 [Source:HGNC Symbol;Acc:HGNC:12669]	ENSG00000213585.11	VDAC1	7416	0.623	6.01	15.3	0.000238	0.0454	3.62
X	121047610	121050094	2485	+	ENSG00000182890	GLUD2	protein_coding	chromosome	glutamate dehydrogenase 2 [Source:HGNC Symbol;Acc:HGNC:4336]	ENSG00000182890.5	GLUD2	2747	2.12	2.16	15.1	0.000251	0.0473	3.6
10	98247690	98268194	20505	-	ENSG00000138131	LOXL4	protein_coding	chromosome	lysyl oxidase like 4 [Source:HGNC Symbol;Acc:HGNC:17171]	ENSG00000138131.4	LOXL4	84171	1.45	2.34	15.1	0.000252	0.0473	3.6
20	1266280	1309328	43049	+	ENSG00000101298	SNPH	protein_coding	chromosome	syntaphilin [Source:HGNC Symbol;Acc:HGNC:15931]	ENSG00000101298.15	SNPH	9751	1.75	4.44	15.1	0.000255	0.0473	3.59
1	161100556	161118055	17500	-	ENSG00000143256	PFDN2	protein_coding	chromosome	prefoldin subunit 2 [Source:HGNC Symbol;Acc:HGNC:8867]	ENSG00000143256.5	PFDN2	5202	0.742	4.21	15	0.000268	0.0492	3.57
1	68474152	68497221	23070	-	ENSG00000024526	DEPDC1	protein_coding	chromosome	DEP domain containing 1 [Source:HGNC Symbol;Acc:HGNC:22949]	ENSG00000024526.17	DEPDC1	55635	2.04	2.5	15	0.00027	0.0492	3.57
8	85373436	85449040	75605	+	ENSG00000164879	CA3	protein_coding	chromosome	carbonic anhydrase 3 [Source:HGNC Symbol;Acc:HGNC:1374]	ENSG00000164879.7	CA3	761	2.24	2.9	14.9	0.000274	0.0492	3.56
1	25884181	25906991	22811	-	ENSG00000117632	STMN1	protein_coding	chromosome	stathmin 1 [Source:HGNC Symbol;Acc:HGNC:6510]	ENSG00000117632.23	STMN1	3925	1.21	5.6	14.9	0.000276	0.0492	3.56
6	150143044	150250392	107349	+	ENSG00000198729	PPP1R14C	protein_coding	chromosome	protein phosphatase 1 regulatory inhibitor subunit 14C [Source:HGNC Symbol;Acc:HGNC:14952]	ENSG00000198729.5	PPP1R14C	81706	2.42	1.52	14.8	0.000288	0.0502	3.54
6	1609915	1613897	3983	+	ENSG00000054598	FOXC1	protein_coding	chromosome	forkhead box C1 [Source:HGNC Symbol;Acc:HGNC:3800]	ENSG00000054598.9	FOXC1	2296	1.45	4.07	14.8	0.000289	0.0502	3.54
3	161344792	161372880	28089	-	ENSG00000196542	SPTSSB	protein_coding	chromosome	serine palmitoyltransferase small subunit B [Source:HGNC Symbol;Acc:HGNC:24045]	ENSG00000196542.8	SPTSSB	165679	2.1	2.43	14.8	0.000289	0.0502	3.54
2	15940550	15947007	6458	+	ENSG00000134323	MYCN	protein_coding	chromosome	MYCN proto-oncogene, bHLH transcription factor [Source:HGNC Symbol;Acc:HGNC:7559]	ENSG00000134323.12	MYCN	4613	1.86	1.64	14.7	0.000299	0.0514	3.52
6	53929982	54266280	336299	+	ENSG00000146147	MLIP	protein_coding	chromosome	muscular LMNA interacting protein [Source:HGNC Symbol;Acc:HGNC:21355]	ENSG00000146147.15	MLIP	90523	1.22	2.66	14.6	0.000314	0.0535	3.5
CHR_HSCHR14_3_CTG1	105987353	105987854	502	-	ENSG00000282550	IGHV1-2	IG_V_gene	chromosome	immunoglobulin heavy variable 1-2 [Source:HGNC Symbol;Acc:HGNC:5550]	ENSG00000282550.1	IGHV1-2	NA	2.66	4.85	14.5	0.000324	0.0544	3.49
19	55635016	55643470	8455	+	ENSG00000213015	ZNF580	protein_coding	chromosome	zinc finger protein 580 [Source:HGNC Symbol;Acc:HGNC:29473]	ENSG00000213015.9	ZNF580	51157	-0.597	5.64	14.5	0.000325	0.0544	3.49
1	201403768	201429866	26099	-	ENSG00000159173	TNNI1	protein_coding	chromosome	troponin I1, slow skeletal type [Source:HGNC Symbol;Acc:HGNC:11945]	ENSG00000159173.19	TNNI1	7135	3.11	3.86	14.4	0.000341	0.0561	3.47
21	43772511	43776445	3935	-	ENSG00000160213	CSTB	protein_coding	chromosome	cystatin B [Source:HGNC Symbol;Acc:HGNC:2482]	ENSG00000160213.7	CSTB	1476	0.708	4.82	14.4	0.000341	0.0561	3.47
11	63911230	63917164	5935	-	ENSG00000167771	RCOR2	protein_coding	chromosome	REST corepressor 2 [Source:HGNC Symbol;Acc:HGNC:27455]	ENSG00000167771.6	RCOR2	283248	1.51	1.22	14.4	0.000345	0.0562	3.46
7	30027404	30130483	103080	+	ENSG00000106086	PLEKHA8	protein_coding	chromosome	pleckstrin homology domain containing A8 [Source:HGNC Symbol;Acc:HGNC:30037]	ENSG00000106086.20	PLEKHA8	84725	0.564	5.08	14.3	0.000355	0.0574	3.45
7	94656325	94669695	13371	+	ENSG00000242265	PEG10	protein_coding	chromosome	paternally expressed 10 [Source:HGNC Symbol;Acc:HGNC:14005]	ENSG00000242265.5	PEG10	23089	1.86	6.28	14.3	0.000358	0.0574	3.45
1	113905213	113914086	8874	+	ENSG00000118655	DCLRE1B	protein_coding	chromosome	DNA cross-link repair 1B [Source:HGNC Symbol;Acc:HGNC:17641]	ENSG00000118655.7	DCLRE1B	64858	0.71	2.73	14.3	0.000366	0.0581	3.44
6	31815543	31817946	2404	+	ENSG00000204389	HSPA1A	protein_coding	chromosome	heat shock protein family A (Hsp70) member 1A [Source:HGNC Symbol;Acc:HGNC:5232]	ENSG00000204389.10	HSPA1A	3303	3.41	4.7	14.2	0.000369	0.0581	3.43
1	114769479	114780685	11207	-	ENSG00000052723	SIKE1	protein_coding	chromosome	suppressor of IKBKE 1 [Source:HGNC Symbol;Acc:HGNC:26119]	ENSG00000052723.11	SIKE1	80143	0.627	4.93	14.2	0.000376	0.0585	3.42
6	55753653	55875590	121938	-	ENSG00000112175	BMP5	protein_coding	chromosome	bone morphogenetic protein 5 [Source:HGNC Symbol;Acc:HGNC:1072]	ENSG00000112175.8	BMP5	653	2.54	1.41	14.2	0.000378	0.0585	3.42
22	35606764	35637951	31188	-	ENSG00000198125	MB	protein_coding	chromosome	myoglobin [Source:HGNC Symbol;Acc:HGNC:6915]	ENSG00000198125.13	MB	4151	2.03	3.86	14.1	0.000386	0.0586	3.41
11	20363685	20383783	20099	+	ENSG00000109854	HTATIP2	protein_coding	chromosome	HIV-1 Tat interactive protein 2 [Source:HGNC Symbol;Acc:HGNC:16637]	ENSG00000109854.13	HTATIP2	10553	1.12	3.44	14.1	0.000389	0.0586	3.41
2	57907629	58159920	252292	+	ENSG00000028116	VRK2	protein_coding	chromosome	VRK serine/threonine kinase 2 [Source:HGNC Symbol;Acc:HGNC:12719]	ENSG00000028116.17	VRK2	7444	0.872	4.24	14.1	0.00039	0.0586	3.41
3	62398346	62875416	477071	-	ENSG00000163618	CADPS	protein_coding	chromosome	calcium dependent secretion activator [Source:HGNC Symbol;Acc:HGNC:1426]	ENSG00000163618.18	CADPS	8618	1.55	4.41	14.1	0.000391	0.0586	3.41
9	96385941	96418370	32430	-	ENSG00000165244	ZNF367	protein_coding	chromosome	zinc finger protein 367 [Source:HGNC Symbol;Acc:HGNC:18320]	ENSG00000165244.7	ZNF367	195828	1.38	2.37	14	0.00041	0.061	3.39
19	42428278	42442946	14669	-	ENSG00000189377	CXCL17	protein_coding	chromosome	C-X-C motif chemokine ligand 17 [Source:HGNC Symbol;Acc:HGNC:19232]	ENSG00000189377.9	CXCL17	284340	2.47	2.73	14	0.000414	0.0611	3.38
19	49659569	49665875	6307	-	ENSG00000126456	IRF3	protein_coding	chromosome	interferon regulatory factor 3 [Source:HGNC Symbol;Acc:HGNC:6118]	ENSG00000126456.16	IRF3	3661	-0.407	6.09	13.9	0.000419	0.0613	3.38
11	46743048	46846308	103261	-	ENSG00000175216	CKAP5	protein_coding	chromosome	cytoskeleton associated protein 5 [Source:HGNC Symbol;Acc:HGNC:28959]	ENSG00000175216.15	CKAP5	9793	0.694	6.51	13.9	0.000422	0.0613	3.37
1	99850361	99924023	73663	+	ENSG00000162688	AGL	protein_coding	chromosome	amylo-alpha-1, 6-glucosidase, 4-alpha-glucanotransferase [Source:HGNC Symbol;Acc:HGNC:321]	ENSG00000162688.17	AGL	178	0.963	5.41	13.9	0.000433	0.0624	3.36
20	62816244	62841159	24916	+	ENSG00000092758	COL9A3	protein_coding	chromosome	collagen type IX alpha 3 chain [Source:HGNC Symbol;Acc:HGNC:2219]	ENSG00000092758.18	COL9A3	1299	1.57	2.36	13.8	0.000441	0.0626	3.36
20	21166206	21166596	391	-	ENSG00000214535	RPS15AP1	processed_pseudogene	chromosome	ribosomal protein S15a pseudogene 1 [Source:HGNC Symbol;Acc:HGNC:16598]	ENSG00000214535.3	RPS15AP1	NA	1.33	0.234	13.8	0.000441	0.0626	3.36
12	52446651	52452146	5496	-	ENSG00000185479	KRT6B	protein_coding	chromosome	keratin 6B [Source:HGNC Symbol;Acc:HGNC:6444]	ENSG00000185479.6	KRT6B	3854	2.25	2.85	13.8	0.000445	0.0626	3.35
11	27330827	27363234	32408	-	ENSG00000109881	CCDC34	protein_coding	chromosome	coiled-coil domain containing 34 [Source:HGNC Symbol;Acc:HGNC:25079]	ENSG00000109881.17	CCDC34	91057	1.14	3.33	13.8	0.000451	0.0631	3.35
CHR_HSCHR14_3_CTG1	106335853	106336384	532	-	ENSG00000282777	IGHV3-30	IG_V_gene	chromosome	immunoglobulin heavy variable 3-30 [Source:HGNC Symbol;Acc:HGNC:5591]	ENSG00000282777.1	IGHV3-30	NA	2.4	4.68	13.8	0.000454	0.0631	3.34
2	119223831	119265652	41822	+	ENSG00000115107	STEAP3	protein_coding	chromosome	STEAP3 metalloreductase [Source:HGNC Symbol;Acc:HGNC:24592]	ENSG00000115107.20	STEAP3	55240	0.895	4.87	13.7	0.000461	0.0632	3.34
2	218710835	218755416	44582	+	ENSG00000135912	TTLL4	protein_coding	chromosome	tubulin tyrosine ligase like 4 [Source:HGNC Symbol;Acc:HGNC:28976]	ENSG00000135912.11	TTLL4	9654	0.795	5.07	13.7	0.000462	0.0632	3.33
8	66562175	66614247	52073	-	ENSG00000185697	MYBL1	protein_coding	chromosome	MYB proto-oncogene like 1 [Source:HGNC Symbol;Acc:HGNC:7547]	ENSG00000185697.16	MYBL1	4603	1.39	3.71	13.7	0.000467	0.0632	3.33
1	35599541	35641526	41986	-	ENSG00000126067	PSMB2	protein_coding	chromosome	proteasome subunit beta 2 [Source:HGNC Symbol;Acc:HGNC:9539]	ENSG00000126067.12	PSMB2	5690	0.584	4.71	13.7	0.000469	0.0632	3.33
17	39664187	39666555	2369	+	ENSG00000173991	TCAP	protein_coding	chromosome	titin-cap [Source:HGNC Symbol;Acc:HGNC:11610]	ENSG00000173991.5	TCAP	8557	2.55	3.3	13.6	0.000485	0.0647	3.31
11	32090904	32105755	14852	+	ENSG00000049449	RCN1	protein_coding	chromosome	reticulocalbin 1 [Source:HGNC Symbol;Acc:HGNC:9934]	ENSG00000049449.9	RCN1	5954	0.83	6.12	13.6	0.000487	0.0647	3.31
19	16892947	17026815	133869	-	ENSG00000160111	CPAMD8	protein_coding	chromosome	C3 and PZP like alpha-2-macroglobulin domain containing 8 [Source:HGNC Symbol;Acc:HGNC:23228]	ENSG00000160111.13	CPAMD8	27151	1.03	3.74	13.5	0.000499	0.0656	3.3
1	168225938	168253021	27084	+	ENSG00000213064	SFT2D2	protein_coding	chromosome	SFT2 domain containing 2 [Source:HGNC Symbol;Acc:HGNC:25140]	ENSG00000213064.10	SFT2D2	375035	0.533	7.5	13.5	0.000501	0.0656	3.3
11	34150987	34358010	207024	-	ENSG00000166016	ABTB2	protein_coding	chromosome	ankyrin repeat and BTB domain containing 2 [Source:HGNC Symbol;Acc:HGNC:23842]	ENSG00000166016.6	ABTB2	25841	1.21	2.83	13.5	0.000511	0.0665	3.29
2	233833416	233854566	21151	-	ENSG00000123485	HJURP	protein_coding	chromosome	Holliday junction recognition protein [Source:HGNC Symbol;Acc:HGNC:25444]	ENSG00000123485.12	HJURP	55355	0.852	3.6	13.3	0.000542	0.0701	3.27
6	27815044	27815424	381	+	ENSG00000273703	HIST1H2BM	protein_coding	chromosome	histone cluster 1 H2B family member m [Source:HGNC Symbol;Acc:HGNC:4750]	ENSG00000273703.1	HIST1H2BM	8342	1.72	1.09	13.3	0.000557	0.071	3.25
5	10249929	10266389	16461	+	ENSG00000150753	CCT5	protein_coding	chromosome	chaperonin containing TCP1 subunit 5 [Source:HGNC Symbol;Acc:HGNC:1618]	ENSG00000150753.12	CCT5	22948	0.613	5.76	13.3	0.000558	0.071	3.25
1	174999163	175012027	12865	+	ENSG00000116161	CACYBP	protein_coding	chromosome	calcyclin binding protein [Source:HGNC Symbol;Acc:HGNC:30423]	ENSG00000116161.18	CACYBP	27101	0.674	5.09	13.3	0.000561	0.071	3.25
15	89575469	89631056	55588	+	ENSG00000140534	TICRR	protein_coding	chromosome	TOPBP1 interacting checkpoint and replication regulator [Source:HGNC Symbol;Acc:HGNC:28704]	ENSG00000140534.14	TICRR	90381	1.46	2.98	13.2	0.000567	0.071	3.25
4	40056850	40158252	101403	+	ENSG00000078177	N4BP2	protein_coding	chromosome	NEDD4 binding protein 2 [Source:HGNC Symbol;Acc:HGNC:29851]	ENSG00000078177.14	N4BP2	55728	-0.52	5.61	13.2	0.00057	0.071	3.24
1	206928522	206946466	17945	-	ENSG00000162896	PIGR	protein_coding	chromosome	polymeric immunoglobulin receptor [Source:HGNC Symbol;Acc:HGNC:8968]	ENSG00000162896.6	PIGR	5284	1.77	6.1	13.2	0.000572	0.071	3.24
14	105009573	105021083	11511	-	ENSG00000170779	CDCA4	protein_coding	chromosome	cell division cycle associated 4 [Source:HGNC Symbol;Acc:HGNC:14625]	ENSG00000170779.11	CDCA4	55038	0.912	2.54	13.2	0.000577	0.0711	3.24
11	61792911	61797238	4328	+	ENSG00000168496	FEN1	protein_coding	chromosome	flap structure-specific endonuclease 1 [Source:HGNC Symbol;Acc:HGNC:3650]	ENSG00000168496.4	FEN1	2237	0.963	3.26	13.1	0.000592	0.0721	3.23
5	65722205	65871725	149521	+	ENSG00000123213	NLN	protein_coding	chromosome	neurolysin [Source:HGNC Symbol;Acc:HGNC:16058]	ENSG00000123213.23	NLN	57486	0.589	5.01	13.1	0.000596	0.0721	3.23
8	40153482	40155310	1829	+	ENSG00000176907	TCIM	protein_coding	chromosome	transcriptional and immune response regulator [Source:HGNC Symbol;Acc:HGNC:1357]	ENSG00000176907.5	TCIM	56892	-1.39	6.01	13.1	0.000597	0.0721	3.22
11	27494418	27506769	12352	-	ENSG00000148943	LIN7C	protein_coding	chromosome	lin-7 homolog C, crumbs cell polarity complex component [Source:HGNC Symbol;Acc:HGNC:17789]	ENSG00000148943.12	LIN7C	55327	0.624	4.84	13.1	0.000605	0.0721	3.22
11	71428193	71452868	24676	-	ENSG00000172893	DHCR7	protein_coding	chromosome	7-dehydrocholesterol reductase [Source:HGNC Symbol;Acc:HGNC:2860]	ENSG00000172893.15	DHCR7	1717	0.877	3.74	13.1	0.000607	0.0721	3.22
13	33818069	33966558	148490	+	ENSG00000133119	RFC3	protein_coding	chromosome	replication factor C subunit 3 [Source:HGNC Symbol;Acc:HGNC:9971]	ENSG00000133119.13	RFC3	5983	0.762	2.72	13.1	0.000608	0.0721	3.22
1	154974653	154979251	4599	+	ENSG00000173207	CKS1B	protein_coding	chromosome	CDC28 protein kinase regulatory subunit 1B [Source:HGNC Symbol;Acc:HGNC:19083]	ENSG00000173207.13	CKS1B	1163	0.67	3.37	13.1	0.000616	0.0725	3.21
6	38715311	39030792	315482	+	ENSG00000124721	DNAH8	protein_coding	chromosome	dynein axonemal heavy chain 8 [Source:HGNC Symbol;Acc:HGNC:2952]	ENSG00000124721.18	DNAH8	1769	2.33	1.58	13	0.000619	0.0725	3.21
1	153627926	153632039	4114	+	ENSG00000160678	S100A1	protein_coding	chromosome	S100 calcium binding protein A1 [Source:HGNC Symbol;Acc:HGNC:10486]	ENSG00000160678.11	S100A1	6271	1.58	4.09	13	0.000624	0.0727	3.2
1	215005775	215237093	231319	+	ENSG00000082482	KCNK2	protein_coding	chromosome	potassium two pore domain channel subfamily K member 2 [Source:HGNC Symbol;Acc:HGNC:6277]	ENSG00000082482.13	KCNK2	3776	1.41	2.36	12.9	0.000655	0.0755	3.18
12	54644589	54648493	3905	-	ENSG00000161634	DCD	protein_coding	chromosome	dermcidin [Source:HGNC Symbol;Acc:HGNC:14669]	ENSG00000161634.12	DCD	117159	-4.22	5.24	12.9	0.000657	0.0755	3.18
CHR_HSCHR12_2_CTG2	10824960	11203561	378602	-	ENSG00000263247	PRR4	protein_coding	chromosome	proline rich 4 [Source:HGNC Symbol;Acc:HGNC:18020]	ENSG00000263247.6	PRR4	5554	-2.23	5.05	12.8	0.000686	0.0783	3.16
12	55818041	55821879	3839	+	ENSG00000123353	ORMDL2	protein_coding	chromosome	ORMDL sphingolipid biosynthesis regulator 2 [Source:HGNC Symbol;Acc:HGNC:16037]	ENSG00000123353.10	ORMDL2	29095	0.673	3.7	12.8	0.000691	0.0785	3.16
7	100169606	100177381	7776	-	ENSG00000213420	GPC2	protein_coding	chromosome	glypican 2 [Source:HGNC Symbol;Acc:HGNC:4450]	ENSG00000213420.8	GPC2	221914	0.907	2.7	12.8	0.000701	0.079	3.15
1	230314490	230426332	111843	-	ENSG00000177614	PGBD5	protein_coding	chromosome	piggyBac transposable element derived 5 [Source:HGNC Symbol;Acc:HGNC:19405]	ENSG00000177614.11	PGBD5	79605	1.13	3.44	12.7	0.000705	0.079	3.15
14	106301396	106301862	467	-	ENSG00000211951	IGHV2-26	IG_V_gene	chromosome	immunoglobulin heavy variable 2-26 [Source:HGNC Symbol;Acc:HGNC:5575]	ENSG00000211951.2	IGHV2-26	NA	2.75	1.54	12.7	0.000717	0.08	3.14
19	44809059	44821421	12363	+	ENSG00000187244	BCAM	protein_coding	chromosome	basal cell adhesion molecule (Lutheran blood group) [Source:HGNC Symbol;Acc:HGNC:6722]	ENSG00000187244.11	BCAM	4059	-0.553	7.24	12.7	0.000729	0.0808	3.14
X	73563200	73687102	123903	+	ENSG00000204116	CHIC1	protein_coding	chromosome	cysteine rich hydrophobic domain 1 [Source:HGNC Symbol;Acc:HGNC:1934]	ENSG00000204116.11	CHIC1	53344	-0.564	3.93	12.6	0.000739	0.0812	3.13
1	241532134	241595642	63509	+	ENSG00000117009	KMO	protein_coding	chromosome	kynurenine 3-monooxygenase [Source:HGNC Symbol;Acc:HGNC:6381]	ENSG00000117009.12	KMO	8564	1.34	3.38	12.6	0.000745	0.0812	3.13
4	76435229	76783253	348025	+	ENSG00000138771	SHROOM3	protein_coding	chromosome	shroom family member 3 [Source:HGNC Symbol;Acc:HGNC:30422]	ENSG00000138771.16	SHROOM3	57619	-0.807	6.92	12.6	0.000745	0.0812	3.13
7	25120091	25125361	5271	-	ENSG00000172115	CYCS	protein_coding	chromosome	cytochrome c, somatic [Source:HGNC Symbol;Acc:HGNC:19986]	ENSG00000172115.8	CYCS	54205	0.653	5.69	12.5	0.00077	0.083	3.11
11	114400030	114414203	14174	+	ENSG00000076053	RBM7	protein_coding	chromosome	RNA binding motif protein 7 [Source:HGNC Symbol;Acc:HGNC:9904]	ENSG00000076053.10	RBM7	10179	0.566	5.39	12.5	0.000771	0.083	3.11
15	89243949	89317261	73313	+	ENSG00000140525	FANCI	protein_coding	chromosome	FA complementation group I [Source:HGNC Symbol;Acc:HGNC:25568]	ENSG00000140525.17	FANCI	55215	0.817	4.5	12.5	0.000787	0.0838	3.1
19	11131520	11155808	24289	-	ENSG00000161888	SPC24	protein_coding	chromosome	SPC24 component of NDC80 kinetochore complex [Source:HGNC Symbol;Acc:HGNC:26913]	ENSG00000161888.11	SPC24	147841	0.899	3.42	12.5	0.000788	0.0838	3.1
2	178525989	178830802	304814	-	ENSG00000155657	TTN	protein_coding	chromosome	titin [Source:HGNC Symbol;Acc:HGNC:12403]	ENSG00000155657.26	TTN	7273	2.31	10.2	12.5	0.000802	0.0849	3.1
20	31739271	31801805	62535	+	ENSG00000088325	TPX2	protein_coding	chromosome	TPX2 microtubule nucleation factor [Source:HGNC Symbol;Acc:HGNC:1249]	ENSG00000088325.16	TPX2	22974	1.41	4.1	12.4	0.000807	0.0849	3.09
6	142301854	142446266	144413	+	ENSG00000112414	ADGRG6	protein_coding	chromosome	adhesion G protein-coupled receptor G6 [Source:HGNC Symbol;Acc:HGNC:13841]	ENSG00000112414.15	ADGRG6	57211	1.23	4.03	12.4	0.000821	0.0855	3.09
11	106250019	106264905	14887	+	ENSG00000254811	AP002001.1	transcribed_unprocessed_pseudogene	chromosome	zinc finger protein family pseudogene	ENSG00000254811.5	AP002001.1	NA	1.84	1.03	12.4	0.000822	0.0855	3.09
12	75391089	75432688	41600	+	ENSG00000180481	GLIPR1L2	protein_coding	chromosome	GLIPR1 like 2 [Source:HGNC Symbol;Acc:HGNC:28592]	ENSG00000180481.11	GLIPR1L2	144321	1.28	3.89	12.4	0.000828	0.0857	3.08
9	129007036	129028303	21268	-	ENSG00000148341	SH3GLB2	protein_coding	chromosome	SH3 domain containing GRB2 like, endophilin B2 [Source:HGNC Symbol;Acc:HGNC:10834]	ENSG00000148341.17	SH3GLB2	56904	-0.655	6.43	12.3	0.000859	0.0884	3.07
2	47345158	47387601	42444	+	ENSG00000119888	EPCAM	protein_coding	chromosome	epithelial cell adhesion molecule [Source:HGNC Symbol;Acc:HGNC:11529]	ENSG00000119888.10	EPCAM	4072	1.12	5.33	12.3	0.000864	0.0885	3.06
6	133952170	133990432	38263	+	ENSG00000028839	TBPL1	protein_coding	chromosome	TATA-box binding protein like 1 [Source:HGNC Symbol;Acc:HGNC:11589]	ENSG00000028839.10	TBPL1	9519	0.933	2.51	12.3	0.000877	0.0893	3.06
11	62123998	62153169	29172	+	ENSG00000149503	INCENP	protein_coding	chromosome	inner centromere protein [Source:HGNC Symbol;Acc:HGNC:6058]	ENSG00000149503.13	INCENP	3619	0.736	4.61	12.2	0.000886	0.0893	3.05
11	64185272	64204543	19272	+	ENSG00000168439	STIP1	protein_coding	chromosome	stress induced phosphoprotein 1 [Source:HGNC Symbol;Acc:HGNC:11387]	ENSG00000168439.16	STIP1	10963	0.397	5.85	12.2	0.000887	0.0893	3.05
15	88877288	88895626	18339	-	ENSG00000140511	HAPLN3	protein_coding	chromosome	hyaluronan and proteoglycan link protein 3 [Source:HGNC Symbol;Acc:HGNC:21446]	ENSG00000140511.11	HAPLN3	145864	1.12	3.77	12.2	0.000893	0.0895	3.05
3	172750682	172821474	70793	+	ENSG00000114346	ECT2	protein_coding	chromosome	epithelial cell transforming 2 [Source:HGNC Symbol;Acc:HGNC:3155]	ENSG00000114346.13	ECT2	1894	0.479	5.78	12.2	0.0009	0.0897	3.05
2	171522247	171558129	35883	+	ENSG00000071967	CYBRD1	protein_coding	chromosome	cytochrome b reductase 1 [Source:HGNC Symbol;Acc:HGNC:20797]	ENSG00000071967.12	CYBRD1	79901	-0.93	7.85	12.2	0.000907	0.09	3.04
4	73869393	73871308	1916	+	ENSG00000163739	CXCL1	protein_coding	chromosome	C-X-C motif chemokine ligand 1 [Source:HGNC Symbol;Acc:HGNC:4602]	ENSG00000163739.5	CXCL1	2919	2.11	1.48	12.2	0.000917	0.0904	3.04
1	163111121	163321791	210671	-	ENSG00000143248	RGS5	protein_coding	chromosome	regulator of G protein signaling 5 [Source:HGNC Symbol;Acc:HGNC:10001]	ENSG00000143248.13	RGS5	8490	-0.885	6.84	12.1	0.000928	0.091	3.03
6	107867756	107958208	90453	-	ENSG00000025796	SEC63	protein_coding	chromosome	SEC63 homolog, protein translocation regulator [Source:HGNC Symbol;Acc:HGNC:21082]	ENSG00000025796.14	SEC63	11231	0.954	7.09	12.1	0.000935	0.0912	3.03
19	39196964	39201884	4921	+	ENSG00000188505	NCCRP1	protein_coding	chromosome	non-specific cytotoxic cell receptor protein 1 homolog (zebrafish) [Source:HGNC Symbol;Acc:HGNC:33739]	ENSG00000188505.5	NCCRP1	342897	1.38	2.3	12.1	0.00094	0.0912	3.03
1	200551497	200620751	69255	-	ENSG00000118193	KIF14	protein_coding	chromosome	kinesin family member 14 [Source:HGNC Symbol;Acc:HGNC:19181]	ENSG00000118193.12	KIF14	9928	1.16	3.58	12.1	0.000957	0.0922	3.02
9	36572862	36677683	104822	+	ENSG00000165304	MELK	protein_coding	chromosome	maternal embryonic leucine zipper kinase [Source:HGNC Symbol;Acc:HGNC:16870]	ENSG00000165304.8	MELK	9833	1.43	2.15	12	0.000963	0.0922	3.02
X	111245099	111270483	25385	-	ENSG00000077274	CAPN6	protein_coding	chromosome	calpain 6 [Source:HGNC Symbol;Acc:HGNC:1483]	ENSG00000077274.9	CAPN6	827	1.66	3.17	12	0.000964	0.0922	3.02
1	190097658	190478404	380747	-	ENSG00000162670	BRINP3	protein_coding	chromosome	BMP/retinoic acid inducible neural specific 3 [Source:HGNC Symbol;Acc:HGNC:22393]	ENSG00000162670.11	BRINP3	339479	2.66	1.85	12	0.000974	0.0927	3.01
17	28319200	28328685	9486	+	ENSG00000109084	TMEM97	protein_coding	chromosome	transmembrane protein 97 [Source:HGNC Symbol;Acc:HGNC:28106]	ENSG00000109084.14	TMEM97	27346	0.948	2.6	12	0.000995	0.0941	3
3	160495007	160565571	70565	-	ENSG00000186432	KPNA4	protein_coding	chromosome	karyopherin subunit alpha 4 [Source:HGNC Symbol;Acc:HGNC:6397]	ENSG00000186432.9	KPNA4	3840	0.619	6.18	11.9	0.00101	0.0954	2.99
10	988434	1019932	31499	+	ENSG00000107937	GTPBP4	protein_coding	chromosome	GTP binding protein 4 [Source:HGNC Symbol;Acc:HGNC:21535]	ENSG00000107937.19	GTPBP4	23560	0.574	5.95	11.9	0.00102	0.0954	2.99
17	50426158	50474845	48688	+	ENSG00000167107	ACSF2	protein_coding	chromosome	acyl-CoA synthetase family member 2 [Source:HGNC Symbol;Acc:HGNC:26101]	ENSG00000167107.12	ACSF2	80221	-0.812	5.16	11.9	0.00103	0.0965	2.99
9	131096476	131123152	26677	+	ENSG00000126878	AIF1L	protein_coding	chromosome	allograft inflammatory factor 1 like [Source:HGNC Symbol;Acc:HGNC:28904]	ENSG00000126878.13	AIF1L	83543	0.995	4.26	11.9	0.00104	0.0967	2.98
10	75233641	75236030	2390	-	ENSG00000165644	COMTD1	protein_coding	chromosome	catechol-O-methyltransferase domain containing 1 [Source:HGNC Symbol;Acc:HGNC:26309]	ENSG00000165644.11	COMTD1	118881	1.01	2.32	11.8	0.00105	0.097	2.98
6	54846771	54945099	98329	+	ENSG00000168143	FAM83B	protein_coding	chromosome	family with sequence similarity 83 member B [Source:HGNC Symbol;Acc:HGNC:21357]	ENSG00000168143.9	FAM83B	222584	1.2	3.38	11.8	0.00106	0.097	2.97
6	123216339	123637093	420755	-	ENSG00000186439	TRDN	protein_coding	chromosome	triadin [Source:HGNC Symbol;Acc:HGNC:12261]	ENSG00000186439.14	TRDN	10345	2.4	2.8	11.8	0.00106	0.097	2.98
3	42804752	42887974	83223	+	ENSG00000144648	ACKR2	protein_coding	chromosome	atypical chemokine receptor 2 [Source:HGNC Symbol;Acc:HGNC:1565]	ENSG00000144648.16	ACKR2	1238	0.956	3.35	11.8	0.00107	0.0976	2.97
18	31498177	31549008	50832	+	ENSG00000046604	DSG2	protein_coding	chromosome	desmoglein 2 [Source:HGNC Symbol;Acc:HGNC:3049]	ENSG00000046604.13	DSG2	1829	0.729	6.49	11.7	0.00111	0.0996	2.96
9	129738331	129753042	14712	-	ENSG00000148344	PTGES	protein_coding	chromosome	prostaglandin E synthase [Source:HGNC Symbol;Acc:HGNC:9599]	ENSG00000148344.11	PTGES	9536	0.715	3.08	11.7	0.00111	0.0996	2.95
15	90966040	90995629	29590	-	ENSG00000198901	PRC1	protein_coding	chromosome	protein regulator of cytokinesis 1 [Source:HGNC Symbol;Acc:HGNC:9341]	ENSG00000198901.14	PRC1	9055	0.974	3.6	11.7	0.00111	0.0996	2.95
20	23602410	23605876	3467	-	ENSG00000173335	CST9	protein_coding	chromosome	cystatin 9 [Source:HGNC Symbol;Acc:HGNC:13261]	ENSG00000173335.4	CST9	128822	-3.25	1.64	11.7	0.00112	0.1	2.95
20	62136733	62143440	6708	-	ENSG00000101182	PSMA7	protein_coding	chromosome	proteasome subunit alpha 7 [Source:HGNC Symbol;Acc:HGNC:9536]	ENSG00000101182.15	PSMA7	5688	0.573	5.02	11.7	0.00114	0.101	2.94
1	37692481	37709719	17239	+	ENSG00000134690	CDCA8	protein_coding	chromosome	cell division cycle associated 8 [Source:HGNC Symbol;Acc:HGNC:14629]	ENSG00000134690.11	CDCA8	55143	1.37	2.05	11.7	0.00114	0.101	2.94
6	27871905	27872315	411	-	ENSG00000275379	HIST1H3I	protein_coding	chromosome	histone cluster 1 H3 family member i [Source:HGNC Symbol;Acc:HGNC:4771]	ENSG00000275379.1	HIST1H3I	8354	1.32	1.07	11.7	0.00114	0.101	2.94
1	229431245	229434098	2854	-	ENSG00000143632	ACTA1	protein_coding	chromosome	actin alpha 1, skeletal muscle [Source:HGNC Symbol;Acc:HGNC:129]	ENSG00000143632.14	ACTA1	58	3.32	6.21	11.6	0.00115	0.101	2.94
7	39623565	39708120	84556	+	ENSG00000006451	RALA	protein_coding	chromosome	RAS like proto-oncogene A [Source:HGNC Symbol;Acc:HGNC:9839]	ENSG00000006451.8	RALA	5898	0.68	4.84	11.6	0.00116	0.101	2.94
2	172099438	172102900	3463	-	ENSG00000115844	DLX2	protein_coding	chromosome	distal-less homeobox 2 [Source:HGNC Symbol;Acc:HGNC:2915]	ENSG00000115844.11	DLX2	1746	-2.55	2.03	11.6	0.00116	0.101	2.94
13	31134973	31162388	27416	-	ENSG00000120694	HSPH1	protein_coding	chromosome	heat shock protein family H (Hsp110) member 1 [Source:HGNC Symbol;Acc:HGNC:16969]	ENSG00000120694.20	HSPH1	10808	0.773	6.07	11.6	0.00117	0.101	2.93
2	60450520	60554467	103948	-	ENSG00000119866	BCL11A	protein_coding	chromosome	BAF chromatin remodeling complex subunit BCL11A [Source:HGNC Symbol;Acc:HGNC:13221]	ENSG00000119866.22	BCL11A	53335	1.08	5.03	11.5	0.00123	0.106	2.91
1	203026498	203078740	52243	+	ENSG00000143847	PPFIA4	protein_coding	chromosome	PTPRF interacting protein alpha 4 [Source:HGNC Symbol;Acc:HGNC:9248]	ENSG00000143847.15	PPFIA4	8497	1.31	3.46	11.4	0.00126	0.108	2.9
2	96335766	96377091	41326	+	ENSG00000121152	NCAPH	protein_coding	chromosome	non-SMC condensin I complex subunit H [Source:HGNC Symbol;Acc:HGNC:1112]	ENSG00000121152.10	NCAPH	23397	1.16	2.6	11.4	0.00127	0.108	2.9
1	150218417	150236156	17740	-	ENSG00000143401	ANP32E	protein_coding	chromosome	acidic nuclear phosphoprotein 32 family member E [Source:HGNC Symbol;Acc:HGNC:16673]	ENSG00000143401.15	ANP32E	81611	0.701	5.4	11.4	0.00128	0.108	2.89
X	52061827	52069248	7422	-	ENSG00000187243	MAGED4B	protein_coding	chromosome	MAGE family member D4B [Source:HGNC Symbol;Acc:HGNC:22880]	ENSG00000187243.16	MAGED4B	81557	1.13	3.26	11.4	0.00129	0.109	2.89
5	177264766	177265241	476	+	ENSG00000240729	AC146507.2	processed_pseudogene	chromosome	ribosomal protein L21 (RPL21) pseudogene	ENSG00000240729.1	AC146507.2	NA	-0.966	1.11	11.4	0.0013	0.109	2.89
6	52264014	52284881	20868	-	ENSG00000112118	MCM3	protein_coding	chromosome	minichromosome maintenance complex component 3 [Source:HGNC Symbol;Acc:HGNC:6945]	ENSG00000112118.20	MCM3	4172	0.698	5.46	11.4	0.00131	0.109	2.88
13	94601857	94634661	32805	+	ENSG00000152749	GPR180	protein_coding	chromosome	G protein-coupled receptor 180 [Source:HGNC Symbol;Acc:HGNC:28899]	ENSG00000152749.8	GPR180	160897	0.657	3.96	11.3	0.00132	0.11	2.88
7	105439661	105522271	82611	-	ENSG00000091127	PUS7	protein_coding	chromosome	pseudouridine synthase 7 [Source:HGNC Symbol;Acc:HGNC:26033]	ENSG00000091127.14	PUS7	54517	0.612	4.24	11.3	0.00133	0.11	2.87
16	20623237	20698890	75654	-	ENSG00000166743	ACSM1	protein_coding	chromosome	acyl-CoA synthetase medium chain family member 1 [Source:HGNC Symbol;Acc:HGNC:18049]	ENSG00000166743.9	ACSM1	116285	-1.97	1.93	11.3	0.00133	0.11	2.88
X	49171898	49175235	3338	+	ENSG00000102007	PLP2	protein_coding	chromosome	proteolipid protein 2 [Source:HGNC Symbol;Acc:HGNC:9087]	ENSG00000102007.11	PLP2	5355	0.669	4.45	11.3	0.00137	0.113	2.86
1	94529173	94541759	12587	-	ENSG00000117525	F3	protein_coding	chromosome	coagulation factor III, tissue factor [Source:HGNC Symbol;Acc:HGNC:3541]	ENSG00000117525.14	F3	2152	-1.06	4.97	11.2	0.0014	0.114	2.85
2	10783391	10837977	54587	-	ENSG00000143870	PDIA6	protein_coding	chromosome	protein disulfide isomerase family A member 6 [Source:HGNC Symbol;Acc:HGNC:30168]	ENSG00000143870.12	PDIA6	10130	0.71	6.32	11.2	0.0014	0.114	2.85
14	20468954	20477094	8141	+	ENSG00000198805	PNP	protein_coding	chromosome	purine nucleoside phosphorylase [Source:HGNC Symbol;Acc:HGNC:7892]	ENSG00000198805.11	PNP	4860	0.497	4.71	11.2	0.0014	0.114	2.86
15	88898683	88913381	14699	-	ENSG00000140545	MFGE8	protein_coding	chromosome	milk fat globule-EGF factor 8 protein [Source:HGNC Symbol;Acc:HGNC:7036]	ENSG00000140545.15	MFGE8	4240	0.886	6.51	11.2	0.00141	0.114	2.85
1	47183582	47191044	7463	-	ENSG00000162366	PDZK1IP1	protein_coding	chromosome	PDZK1 interacting protein 1 [Source:HGNC Symbol;Acc:HGNC:16887]	ENSG00000162366.8	PDZK1IP1	10158	1.49	2.42	11.2	0.00142	0.114	2.85
15	69414246	69448427	34182	+	ENSG00000137807	KIF23	protein_coding	chromosome	kinesin family member 23 [Source:HGNC Symbol;Acc:HGNC:6392]	ENSG00000137807.15	KIF23	9493	1.02	3.41	11.2	0.00143	0.114	2.84
2	190504338	190534722	30385	-	ENSG00000189362	NEMP2	protein_coding	chromosome	nuclear envelope integral membrane protein 2 [Source:HGNC Symbol;Acc:HGNC:33700]	ENSG00000189362.12	NEMP2	100131211	0.618	3.4	11.2	0.00143	0.114	2.84
17	4739833	4746119	6287	+	ENSG00000141497	ZMYND15	protein_coding	chromosome	zinc finger MYND-type containing 15 [Source:HGNC Symbol;Acc:HGNC:20997]	ENSG00000141497.14	ZMYND15	84225	-0.658	2.42	11.2	0.00144	0.114	2.84
2	210002565	210022260	19696	+	ENSG00000197713	RPE	protein_coding	chromosome	ribulose-5-phosphate-3-epimerase [Source:HGNC Symbol;Acc:HGNC:10293]	ENSG00000197713.15	RPE	6120	0.664	4.9	11.1	0.00145	0.114	2.84
12	64404392	64451125	46734	+	ENSG00000184575	XPOT	protein_coding	chromosome	exportin for tRNA [Source:HGNC Symbol;Acc:HGNC:12826]	ENSG00000184575.12	XPOT	11260	0.429	6.09	11.1	0.00146	0.115	2.84
13	113584721	113641473	56753	+	ENSG00000198176	TFDP1	protein_coding	chromosome	transcription factor Dp-1 [Source:HGNC Symbol;Acc:HGNC:11749]	ENSG00000198176.13	TFDP1	7027	0.64	4.89	11.1	0.00147	0.115	2.83
4	15002674	15070153	67480	+	ENSG00000137449	CPEB2	protein_coding	chromosome	cytoplasmic polyadenylation element binding protein 2 [Source:HGNC Symbol;Acc:HGNC:21745]	ENSG00000137449.16	CPEB2	132864	-1.11	6.21	11.1	0.00148	0.116	2.83
3	146069440	146163653	94214	-	ENSG00000152952	PLOD2	protein_coding	chromosome	procollagen-lysine,2-oxoglutarate 5-dioxygenase 2 [Source:HGNC Symbol;Acc:HGNC:9082]	ENSG00000152952.12	PLOD2	5352	0.786	5.09	11.1	0.0015	0.117	2.82
4	25648011	25678748	30738	+	ENSG00000157765	SLC34A2	protein_coding	chromosome	solute carrier family 34 member 2 [Source:HGNC Symbol;Acc:HGNC:11020]	ENSG00000157765.13	SLC34A2	10568	2.16	3.65	11	0.00152	0.117	2.82
16	28259246	28323849	64604	+	ENSG00000188322	SBK1	protein_coding	chromosome	SH3 domain binding kinase 1 [Source:HGNC Symbol;Acc:HGNC:17699]	ENSG00000188322.7	SBK1	388228	0.743	4.91	11	0.00152	0.117	2.82
18	75210755	75289950	79196	+	ENSG00000179981	TSHZ1	protein_coding	chromosome	teashirt zinc finger homeobox 1 [Source:HGNC Symbol;Acc:HGNC:10669]	ENSG00000179981.10	TSHZ1	10194	-0.763	5.4	11	0.00153	0.117	2.81
6	20401879	20493714	91836	+	ENSG00000112242	E2F3	protein_coding	chromosome	E2F transcription factor 3 [Source:HGNC Symbol;Acc:HGNC:3115]	ENSG00000112242.15	E2F3	1871	0.703	4.02	11	0.00154	0.117	2.81
5	176595802	176610156	14355	-	ENSG00000169258	GPRIN1	protein_coding	chromosome	G protein regulated inducer of neurite outgrowth 1 [Source:HGNC Symbol;Acc:HGNC:24835]	ENSG00000169258.7	GPRIN1	114787	1.05	2.54	11	0.00154	0.117	2.81
16	2911937	2951208	39272	+	ENSG00000059122	FLYWCH1	protein_coding	chromosome	FLYWCH-type zinc finger 1 [Source:HGNC Symbol;Acc:HGNC:25404]	ENSG00000059122.16	FLYWCH1	84256	-0.413	5.56	10.9	0.00158	0.12	2.8
1	11934205	11975538	41334	+	ENSG00000083444	PLOD1	protein_coding	chromosome	procollagen-lysine,2-oxoglutarate 5-dioxygenase 1 [Source:HGNC Symbol;Acc:HGNC:9081]	ENSG00000083444.17	PLOD1	5351	0.472	5.5	10.9	0.00162	0.122	2.79
5	134648785	134727909	79125	+	ENSG00000113615	SEC24A	protein_coding	chromosome	SEC24 homolog A, COPII coat complex component [Source:HGNC Symbol;Acc:HGNC:10703]	ENSG00000113615.13	SEC24A	10802	0.563	5.3	10.9	0.00163	0.122	2.79
1	53946085	53968168	22084	+	ENSG00000116212	LRRC42	protein_coding	chromosome	leucine rich repeat containing 42 [Source:HGNC Symbol;Acc:HGNC:28792]	ENSG00000116212.15	LRRC42	115353	0.604	3.22	10.9	0.00163	0.122	2.79
4	88592434	88708541	116108	+	ENSG00000138641	HERC3	protein_coding	chromosome	HECT and RLD domain containing E3 ubiquitin protein ligase 3 [Source:HGNC Symbol;Acc:HGNC:4876]	ENSG00000138641.18	HERC3	8916	-0.739	5.33	10.8	0.00166	0.123	2.78
1	246945547	247008093	62547	-	ENSG00000197472	ZNF695	protein_coding	chromosome	zinc finger protein 695 [Source:HGNC Symbol;Acc:HGNC:30954]	ENSG00000197472.15	ZNF695	57116	1.89	1.13	10.8	0.00166	0.123	2.78
13	72708367	72727629	19263	-	ENSG00000204899	MZT1	protein_coding	chromosome	mitotic spindle organizing protein 1 [Source:HGNC Symbol;Acc:HGNC:33830]	ENSG00000204899.6	MZT1	440145	0.86	2.68	10.8	0.00166	0.123	2.78
7	128739292	128773400	34109	+	ENSG00000128595	CALU	protein_coding	chromosome	calumenin [Source:HGNC Symbol;Acc:HGNC:1458]	ENSG00000128595.17	CALU	813	0.669	6.91	10.8	0.00167	0.123	2.78
5	127517609	127555089	37481	+	ENSG00000164244	PRRC1	protein_coding	chromosome	proline rich coiled-coil 1 [Source:HGNC Symbol;Acc:HGNC:28164]	ENSG00000164244.20	PRRC1	133619	0.453	5.54	10.8	0.00168	0.123	2.78
2	128091200	128195677	104478	+	ENSG00000136731	UGGT1	protein_coding	chromosome	UDP-glucose glycoprotein glucosyltransferase 1 [Source:HGNC Symbol;Acc:HGNC:15663]	ENSG00000136731.13	UGGT1	56886	0.367	7.26	10.8	0.00171	0.125	2.77
6	27814354	27814740	387	-	ENSG00000276368	HIST1H2AJ	protein_coding	chromosome	histone cluster 1 H2A family member j [Source:HGNC Symbol;Acc:HGNC:4727]	ENSG00000276368.1	HIST1H2AJ	8331	1.42	2.94	10.8	0.00172	0.125	2.76
6	27810064	27811300	1237	+	ENSG00000278828	HIST1H3H	protein_coding	chromosome	histone cluster 1 H3 family member h [Source:HGNC Symbol;Acc:HGNC:4775]	ENSG00000278828.1	HIST1H3H	8357	1.15	2.29	10.8	0.00172	0.125	2.76
5	175658030	175710756	52727	+	ENSG00000113749	HRH2	protein_coding	chromosome	histamine receptor H2 [Source:HGNC Symbol;Acc:HGNC:5183]	ENSG00000113749.7	HRH2	3274	1.18	3.53	10.8	0.00173	0.125	2.76
6	13786557	13814568	28012	-	ENSG00000050393	MCUR1	protein_coding	chromosome	mitochondrial calcium uniporter regulator 1 [Source:HGNC Symbol;Acc:HGNC:21097]	ENSG00000050393.11	MCUR1	63933	0.597	5.67	10.7	0.00174	0.125	2.76
X	100674491	100732123	57633	-	ENSG00000102362	SYTL4	protein_coding	chromosome	synaptotagmin like 4 [Source:HGNC Symbol;Acc:HGNC:15588]	ENSG00000102362.15	SYTL4	94121	-0.774	4.67	10.7	0.00174	0.125	2.76
6	39899578	39934551	34974	-	ENSG00000124615	MOCS1	protein_coding	chromosome	molybdenum cofactor synthesis 1 [Source:HGNC Symbol;Acc:HGNC:7190]	ENSG00000124615.20	MOCS1	4337	-0.583	4.06	10.7	0.00175	0.125	2.76
12	49976923	50033136	56214	-	ENSG00000161800	RACGAP1	protein_coding	chromosome	Rac GTPase activating protein 1 [Source:HGNC Symbol;Acc:HGNC:9804]	ENSG00000161800.13	RACGAP1	29127	0.791	3.39	10.7	0.00175	0.125	2.76
4	40810027	41216714	406688	-	ENSG00000163697	APBB2	protein_coding	chromosome	amyloid beta precursor protein binding family B member 2 [Source:HGNC Symbol;Acc:HGNC:582]	ENSG00000163697.17	APBB2	323	-0.699	7.26	10.7	0.00176	0.125	2.75
8	22114419	22133384	18966	-	ENSG00000168453	HR	protein_coding	chromosome	HR lysine demethylase and nuclear receptor corepressor [Source:HGNC Symbol;Acc:HGNC:5172]	ENSG00000168453.15	HR	55806	0.985	3.31	10.7	0.00177	0.125	2.75
6	159669069	159745186	76118	-	ENSG00000112096	SOD2	protein_coding	chromosome	superoxide dismutase 2 [Source:HGNC Symbol;Acc:HGNC:11180]	ENSG00000112096.18	SOD2	6648	0.571	9.86	10.7	0.00178	0.125	2.75
5	79372636	79514134	141499	-	ENSG00000152413	HOMER1	protein_coding	chromosome	homer scaffold protein 1 [Source:HGNC Symbol;Acc:HGNC:17512]	ENSG00000152413.15	HOMER1	9456	0.976	4.13	10.7	0.00178	0.125	2.75
X	37349275	37457295	108021	+	ENSG00000130962	PRRG1	protein_coding	chromosome	proline rich and Gla domain 1 [Source:HGNC Symbol;Acc:HGNC:9469]	ENSG00000130962.17	PRRG1	5638	0.763	3.17	10.6	0.00183	0.127	2.74
17	38671703	38674957	3255	-	ENSG00000273604	EPOP	protein_coding	chromosome	elongin BC and polycomb repressive complex 2 associated protein [Source:HGNC Symbol;Acc:HGNC:34493]	ENSG00000273604.2	EPOP	100170841	1.59	1.94	10.6	0.00183	0.127	2.74
6	26103876	26104310	435	+	ENSG00000197061	HIST1H4C	protein_coding	chromosome	histone cluster 1 H4 family member c [Source:HGNC Symbol;Acc:HGNC:4787]	ENSG00000197061.4	HIST1H4C	8364	0.839	3.48	10.6	0.00187	0.13	2.73
11	4094707	4138932	44226	+	ENSG00000167325	RRM1	protein_coding	chromosome	ribonucleotide reductase catalytic subunit M1 [Source:HGNC Symbol;Acc:HGNC:10451]	ENSG00000167325.15	RRM1	6240	0.592	4.96	10.6	0.00188	0.13	2.73
22	17734138	17774770	40633	-	ENSG00000015475	BID	protein_coding	chromosome	BH3 interacting domain death agonist [Source:HGNC Symbol;Acc:HGNC:1050]	ENSG00000015475.18	BID	637	0.458	3.97	10.5	0.00192	0.131	2.72
3	158696892	158732489	35598	-	ENSG00000118849	RARRES1	protein_coding	chromosome	retinoic acid receptor responder 1 [Source:HGNC Symbol;Acc:HGNC:9867]	ENSG00000118849.10	RARRES1	5918	1.37	3.33	10.5	0.00192	0.131	2.72
8	109963636	109975771	12136	-	ENSG00000164794	KCNV1	protein_coding	chromosome	potassium voltage-gated channel modifier subfamily V member 1 [Source:HGNC Symbol;Acc:HGNC:18861]	ENSG00000164794.9	KCNV1	27012	1.17	2.88	10.5	0.00192	0.131	2.72
2	9583967	9630997	47031	-	ENSG00000134308	YWHAQ	protein_coding	chromosome	tyrosine 3-monooxygenase/tryptophan 5-monooxygenase activation protein theta [Source:HGNC Symbol;Acc:HGNC:12854]	ENSG00000134308.14	YWHAQ	10971	0.623	6.07	10.5	0.00194	0.131	2.71
1	220057482	220090462	32981	-	ENSG00000162813	BPNT1	protein_coding	chromosome	3'(2'), 5'-bisphosphate nucleotidase 1 [Source:HGNC Symbol;Acc:HGNC:1096]	ENSG00000162813.18	BPNT1	10380	0.35	4.59	10.5	0.00195	0.131	2.71
2	112736349	112764664	28316	-	ENSG00000169607	CKAP2L	protein_coding	chromosome	cytoskeleton associated protein 2 like [Source:HGNC Symbol;Acc:HGNC:26877]	ENSG00000169607.13	CKAP2L	150468	1.18	3.33	10.5	0.00195	0.131	2.71
10	18659431	18681639	22209	+	ENSG00000165997	ARL5B	protein_coding	chromosome	ADP ribosylation factor like GTPase 5B [Source:HGNC Symbol;Acc:HGNC:23052]	ENSG00000165997.5	ARL5B	221079	0.7	4.72	10.5	0.00196	0.131	2.71
2	201487421	201619178	131758	-	ENSG00000155754	C2CD6	protein_coding	chromosome	C2 calcium dependent domain containing 6 [Source:HGNC Symbol;Acc:HGNC:14438]	ENSG00000155754.15	C2CD6	151254	1.54	1.17	10.5	0.00197	0.131	2.71
11	108308519	108467531	159013	-	ENSG00000166323	C11orf65	protein_coding	chromosome	chromosome 11 open reading frame 65 [Source:HGNC Symbol;Acc:HGNC:28519]	ENSG00000166323.13	C11orf65	160140	-1.33	0.496	10.5	0.00197	0.131	2.71
2	89040224	89040745	522	-	ENSG00000243290	IGKV1-12	IG_V_gene	chromosome	immunoglobulin kappa variable 1-12 [Source:HGNC Symbol;Acc:HGNC:5730]	ENSG00000243290.3	IGKV1-12	NA	2.49	4.48	10.5	0.00197	0.131	2.71
1	53242364	53328469	86106	-	ENSG00000157193	LRP8	protein_coding	chromosome	LDL receptor related protein 8 [Source:HGNC Symbol;Acc:HGNC:6700]	ENSG00000157193.18	LRP8	7804	0.752	4.46	10.5	0.00198	0.131	2.7
11	66856647	66860475	3829	+	ENSG00000173621	LRFN4	protein_coding	chromosome	leucine rich repeat and fibronectin type III domain containing 4 [Source:HGNC Symbol;Acc:HGNC:28456]	ENSG00000173621.9	LRFN4	78999	0.853	3.03	10.4	0.00199	0.132	2.7
10	117241093	117279430	38338	+	ENSG00000165646	SLC18A2	protein_coding	chromosome	solute carrier family 18 member A2 [Source:HGNC Symbol;Acc:HGNC:10935]	ENSG00000165646.14	SLC18A2	6571	-2.28	3.62	10.4	0.002	0.132	2.7
3	119579268	119589945	10678	+	ENSG00000144843	ADPRH	protein_coding	chromosome	ADP-ribosylarginine hydrolase [Source:HGNC Symbol;Acc:HGNC:269]	ENSG00000144843.11	ADPRH	141	0.602	3.14	10.4	0.00201	0.132	2.7
3	45224466	45226287	1822	-	ENSG00000249992	TMEM158	protein_coding	chromosome	transmembrane protein 158 (gene/pseudogene) [Source:HGNC Symbol;Acc:HGNC:30293]	ENSG00000249992.2	TMEM158	25907	1.43	1.58	10.4	0.00203	0.133	2.69
6	150061053	150069121	8069	-	ENSG00000131019	ULBP3	protein_coding	chromosome	UL16 binding protein 3 [Source:HGNC Symbol;Acc:HGNC:14895]	ENSG00000131019.11	ULBP3	79465	0.757	4.27	10.4	0.00206	0.134	2.69
2	163593396	163736012	142617	-	ENSG00000182263	FIGN	protein_coding	chromosome	fidgetin, microtubule severing factor [Source:HGNC Symbol;Acc:HGNC:13285]	ENSG00000182263.14	FIGN	55137	-1.72	4.53	10.4	0.00206	0.134	2.69
1	153661788	153671028	9241	-	ENSG00000143621	ILF2	protein_coding	chromosome	interleukin enhancer binding factor 2 [Source:HGNC Symbol;Acc:HGNC:6037]	ENSG00000143621.17	ILF2	3608	0.645	5.85	10.3	0.0021	0.136	2.68
2	61017225	61051990	34766	+	ENSG00000162928	PEX13	protein_coding	chromosome	peroxisomal biogenesis factor 13 [Source:HGNC Symbol;Acc:HGNC:8855]	ENSG00000162928.9	PEX13	5194	0.47	5.66	10.3	0.0021	0.136	2.68
17	75588058	75626849	38792	+	ENSG00000266714	MYO15B	protein_coding	chromosome	myosin XVB [Source:HGNC Symbol;Acc:HGNC:14083]	ENSG00000266714.9	MYO15B	80022	-0.543	7.24	10.3	0.00212	0.136	2.67
11	61792980	61867354	74375	+	ENSG00000134824	FADS2	protein_coding	chromosome	fatty acid desaturase 2 [Source:HGNC Symbol;Acc:HGNC:3575]	ENSG00000134824.14	FADS2	9415	0.968	5.91	10.3	0.00213	0.136	2.67
17	80101556	80119881	18326	+	ENSG00000171298	GAA	protein_coding	chromosome	glucosidase alpha, acid [Source:HGNC Symbol;Acc:HGNC:4065]	ENSG00000171298.13	GAA	2548	-0.544	5.81	10.3	0.00213	0.136	2.67
17	29589769	29614761	24993	+	ENSG00000198720	ANKRD13B	protein_coding	chromosome	ankyrin repeat domain 13B [Source:HGNC Symbol;Acc:HGNC:26363]	ENSG00000198720.13	ANKRD13B	124930	0.772	3.43	10.3	0.00214	0.136	2.67
6	29790954	29797811	6858	+	ENSG00000181126	HLA-V	transcribed_unprocessed_pseudogene	chromosome	major histocompatibility complex, class I, V (pseudogene) [Source:HGNC Symbol;Acc:HGNC:23482]	ENSG00000181126.13	HLA-V	NA	1.58	3.19	10.3	0.00215	0.136	2.67
20	270863	290778	19916	-	ENSG00000196476	C20orf96	protein_coding	chromosome	chromosome 20 open reading frame 96 [Source:HGNC Symbol;Acc:HGNC:16227]	ENSG00000196476.12	C20orf96	140680	-0.601	3.54	10.3	0.00215	0.136	2.67
7	110663051	111562517	899467	-	ENSG00000184903	IMMP2L	protein_coding	chromosome	inner mitochondrial membrane peptidase subunit 2 [Source:HGNC Symbol;Acc:HGNC:14598]	ENSG00000184903.9	IMMP2L	83943	-0.625	3.35	10.3	0.00217	0.137	2.66
19	17468769	17506168	37400	+	ENSG00000130304	SLC27A1	protein_coding	chromosome	solute carrier family 27 member 1 [Source:HGNC Symbol;Acc:HGNC:10995]	ENSG00000130304.17	SLC27A1	376497	-0.316	5.92	10.2	0.0022	0.138	2.66
5	69189574	69210357	20784	+	ENSG00000153044	CENPH	protein_coding	chromosome	centromere protein H [Source:HGNC Symbol;Acc:HGNC:17268]	ENSG00000153044.10	CENPH	64946	0.846	1.98	10.2	0.0022	0.138	2.66
1	59893308	59926773	33466	-	ENSG00000134716	CYP2J2	protein_coding	chromosome	cytochrome P450 family 2 subfamily J member 2 [Source:HGNC Symbol;Acc:HGNC:2634]	ENSG00000134716.11	CYP2J2	1573	1.23	1.91	10.2	0.00223	0.14	2.65
11	34051731	34102610	50880	+	ENSG00000135387	CAPRIN1	protein_coding	chromosome	cell cycle associated protein 1 [Source:HGNC Symbol;Acc:HGNC:6743]	ENSG00000135387.21	CAPRIN1	4076	0.636	7.58	10.2	0.00225	0.14	2.65
15	45361124	45402327	41204	-	ENSG00000171766	GATM	protein_coding	chromosome	glycine amidinotransferase [Source:HGNC Symbol;Acc:HGNC:4175]	ENSG00000171766.16	GATM	2628	0.842	3.82	10.2	0.00225	0.14	2.65
6	152970519	152983579	13061	-	ENSG00000112029	FBXO5	protein_coding	chromosome	F-box protein 5 [Source:HGNC Symbol;Acc:HGNC:13584]	ENSG00000112029.10	FBXO5	26271	0.681	3.18	10.2	0.00226	0.14	2.65
19	15049480	15058293	8814	+	ENSG00000105141	CASP14	protein_coding	chromosome	caspase 14 [Source:HGNC Symbol;Acc:HGNC:1502]	ENSG00000105141.6	CASP14	23581	1.81	3.1	10.2	0.00227	0.14	2.64
3	183122215	183163839	41625	-	ENSG00000078081	LAMP3	protein_coding	chromosome	lysosomal associated membrane protein 3 [Source:HGNC Symbol;Acc:HGNC:14582]	ENSG00000078081.8	LAMP3	27074	0.936	3.22	10.1	0.0023	0.141	2.64
18	657653	673578	15926	+	ENSG00000176890	TYMS	protein_coding	chromosome	thymidylate synthetase [Source:HGNC Symbol;Acc:HGNC:12441]	ENSG00000176890.16	TYMS	7298	1.21	3.18	10.1	0.0023	0.141	2.64
10	73253759	73358859	105101	-	ENSG00000156042	CFAP70	protein_coding	chromosome	cilia and flagella associated protein 70 [Source:HGNC Symbol;Acc:HGNC:30726]	ENSG00000156042.18	CFAP70	118491	-0.808	4.8	10.1	0.00234	0.143	2.63
2	89009982	89010515	534	-	ENSG00000241755	IGKV1-9	IG_V_gene	chromosome	immunoglobulin kappa variable 1-9 [Source:HGNC Symbol;Acc:HGNC:5744]	ENSG00000241755.1	IGKV1-9	NA	2.01	3.8	10.1	0.00235	0.143	2.63
14	102080738	102139699	58962	-	ENSG00000080824	HSP90AA1	protein_coding	chromosome	heat shock protein 90 alpha family class A member 1 [Source:HGNC Symbol;Acc:HGNC:5253]	ENSG00000080824.18	HSP90AA1	3320	0.65	9.48	10.1	0.00236	0.143	2.63
1	62236165	62319434	83270	-	ENSG00000132854	KANK4	protein_coding	chromosome	KN motif and ankyrin repeat domains 4 [Source:HGNC Symbol;Acc:HGNC:27263]	ENSG00000132854.19	KANK4	163782	1.05	4.24	10.1	0.00236	0.143	2.63
8	48008415	48064708	56294	+	ENSG00000169139	UBE2V2	protein_coding	chromosome	ubiquitin conjugating enzyme E2 V2 [Source:HGNC Symbol;Acc:HGNC:12495]	ENSG00000169139.12	UBE2V2	7336	0.491	4.82	10.1	0.00237	0.143	2.63
1	67407810	67430415	22606	-	ENSG00000142864	SERBP1	protein_coding	chromosome	SERPINE1 mRNA binding protein 1 [Source:HGNC Symbol;Acc:HGNC:17860]	ENSG00000142864.14	SERBP1	26135	0.664	7.09	10	0.0024	0.144	2.62
11	26559032	26572263	13232	-	ENSG00000169550	MUC15	protein_coding	chromosome	mucin 15, cell surface associated [Source:HGNC Symbol;Acc:HGNC:14956]	ENSG00000169550.14	MUC15	143662	1.83	2.84	10	0.00242	0.144	2.62
17	64966550	64975576	9027	-	ENSG00000214174	AMZ2P1	transcribed_unprocessed_pseudogene	chromosome	archaelysin family metallopeptidase 2 pseudogene 1 [Source:HGNC Symbol;Acc:HGNC:26491]	ENSG00000214174.8	AMZ2P1	NA	-0.583	3.04	10	0.00242	0.144	2.62
20	45812576	45816957	4382	+	ENSG00000175063	UBE2C	protein_coding	chromosome	ubiquitin conjugating enzyme E2 C [Source:HGNC Symbol;Acc:HGNC:15937]	ENSG00000175063.17	UBE2C	11065	1.74	2	10	0.00243	0.144	2.62
16	81081938	81096425	14488	-	ENSG00000140905	GCSH	protein_coding	chromosome	glycine cleavage system protein H [Source:HGNC Symbol;Acc:HGNC:4208]	ENSG00000140905.10	GCSH	2653	0.597	2.84	9.99	0.00245	0.145	2.61
2	241675747	241686944	11198	-	ENSG00000168393	DTYMK	protein_coding	chromosome	deoxythymidylate kinase [Source:HGNC Symbol;Acc:HGNC:3061]	ENSG00000168393.13	DTYMK	1841	0.694	3.02	9.98	0.00246	0.145	2.61
12	119685791	119877320	191530	-	ENSG00000122966	CIT	protein_coding	chromosome	citron rho-interacting serine/threonine kinase [Source:HGNC Symbol;Acc:HGNC:1985]	ENSG00000122966.16	CIT	11113	0.935	4.29	9.98	0.00247	0.145	2.61
9	19108375	19149290	40916	-	ENSG00000147872	PLIN2	protein_coding	chromosome	perilipin 2 [Source:HGNC Symbol;Acc:HGNC:248]	ENSG00000147872.10	PLIN2	123	0.45	4.48	9.97	0.00247	0.145	2.61
1	161524540	161526894	2355	+	ENSG00000173110	HSPA6	protein_coding	chromosome	heat shock protein family A (Hsp70) member 6 [Source:HGNC Symbol;Acc:HGNC:5239]	ENSG00000173110.8	HSPA6	3310	1.12	3.71	9.98	0.00247	0.145	2.61
18	12947133	12987536	40404	+	ENSG00000085415	SEH1L	protein_coding	chromosome	SEH1 like nucleoporin [Source:HGNC Symbol;Acc:HGNC:30379]	ENSG00000085415.16	SEH1L	81929	0.435	6.03	9.93	0.00253	0.147	2.6
4	142023160	142847432	824273	-	ENSG00000109452	INPP4B	protein_coding	chromosome	inositol polyphosphate-4-phosphatase type II B [Source:HGNC Symbol;Acc:HGNC:6075]	ENSG00000109452.12	INPP4B	8821	-0.794	6.06	9.92	0.00253	0.147	2.6
10	13317428	13348298	30871	-	ENSG00000086475	SEPHS1	protein_coding	chromosome	selenophosphate synthetase 1 [Source:HGNC Symbol;Acc:HGNC:19685]	ENSG00000086475.15	SEPHS1	22929	0.511	4.61	9.92	0.00254	0.147	2.59
X	70290104	70420886	130783	+	ENSG00000090889	KIF4A	protein_coding	chromosome	kinesin family member 4A [Source:HGNC Symbol;Acc:HGNC:13339]	ENSG00000090889.12	KIF4A	24137	1.45	2.79	9.92	0.00254	0.147	2.6
10	14878820	14904315	25496	+	ENSG00000152455	SUV39H2	protein_coding	chromosome	suppressor of variegation 3-9 homolog 2 [Source:HGNC Symbol;Acc:HGNC:17287]	ENSG00000152455.16	SUV39H2	79723	0.66	3.84	9.91	0.00255	0.147	2.59
X	108439844	108697545	257702	+	ENSG00000188153	COL4A5	protein_coding	chromosome	collagen type IV alpha 5 chain [Source:HGNC Symbol;Acc:HGNC:2207]	ENSG00000188153.13	COL4A5	1287	-1.03	5.8	9.89	0.00258	0.148	2.59
8	73294602	73325281	30680	+	ENSG00000121039	RDH10	protein_coding	chromosome	retinol dehydrogenase 10 [Source:HGNC Symbol;Acc:HGNC:19975]	ENSG00000121039.10	RDH10	157506	0.801	4.7	9.87	0.0026	0.149	2.59
1	26281328	26318363	37036	-	ENSG00000158062	UBXN11	protein_coding	chromosome	UBX domain protein 11 [Source:HGNC Symbol;Acc:HGNC:30600]	ENSG00000158062.20	UBXN11	91544	-0.478	4.64	9.84	0.00263	0.15	2.58
22	37367960	37427479	59520	-	ENSG00000166897	ELFN2	protein_coding	chromosome	extracellular leucine rich repeat and fibronectin type III domain containing 2 [Source:HGNC Symbol;Acc:HGNC:29396]	ENSG00000166897.15	ELFN2	114794	1.93	1.81	9.83	0.00265	0.15	2.58
6	117675469	117710727	35259	+	ENSG00000153989	NUS1	protein_coding	chromosome	NUS1 dehydrodolichyl diphosphate synthase subunit [Source:HGNC Symbol;Acc:HGNC:21042]	ENSG00000153989.8	NUS1	116150	0.608	4.85	9.82	0.00266	0.15	2.58
14	105639559	105644790	5232	-	ENSG00000211893	IGHG2	IG_C_gene	chromosome	immunoglobulin heavy constant gamma 2 (G2m marker) [Source:HGNC Symbol;Acc:HGNC:5526]	ENSG00000211893.4	IGHG2	NA	2.95	5.37	9.81	0.00267	0.15	2.57
6	106969831	106975627	5797	-	ENSG00000272398	CD24	protein_coding	chromosome	CD24 molecule [Source:HGNC Symbol;Acc:HGNC:1645]	ENSG00000272398.6	CD24	100133941	1.68	9.53	9.81	0.00267	0.15	2.57
12	12473282	12562863	89582	-	ENSG00000111266	DUSP16	protein_coding	chromosome	dual specificity phosphatase 16 [Source:HGNC Symbol;Acc:HGNC:17909]	ENSG00000111266.9	DUSP16	80824	-0.643	6.03	9.8	0.00268	0.151	2.57
5	87318416	87412930	94515	-	ENSG00000134480	CCNH	protein_coding	chromosome	cyclin H [Source:HGNC Symbol;Acc:HGNC:1594]	ENSG00000134480.15	CCNH	902	-0.402	5.28	9.78	0.0027	0.151	2.57
21	17513043	17593579	80537	+	ENSG00000154639	CXADR	protein_coding	chromosome	CXADR Ig-like cell adhesion molecule [Source:HGNC Symbol;Acc:HGNC:2559]	ENSG00000154639.19	CXADR	1525	0.84	5.24	9.79	0.0027	0.151	2.57
12	76763588	76853696	90109	+	ENSG00000186908	ZDHHC17	protein_coding	chromosome	zinc finger DHHC-type containing 17 [Source:HGNC Symbol;Acc:HGNC:18412]	ENSG00000186908.14	ZDHHC17	23390	-0.538	5.3	9.75	0.00274	0.153	2.56
11	102835801	102843609	7809	-	ENSG00000149968	MMP3	protein_coding	chromosome	matrix metallopeptidase 3 [Source:HGNC Symbol;Acc:HGNC:7173]	ENSG00000149968.12	MMP3	4314	1.39	2.32	9.75	0.00275	0.153	2.56
CHR_HSCHR6_MHC_QBL_CTG1	31972402	31993060	20659	+	ENSG00000206340	C4A	protein_coding	chromosome	complement C4A (Rodgers blood group) [Source:HGNC Symbol;Acc:HGNC:1323]	ENSG00000206340.10	C4A	720	-0.928	6.26	9.74	0.00276	0.153	2.56
16	84053761	84116942	63182	-	ENSG00000140943	MBTPS1	protein_coding	chromosome	membrane bound transcription factor peptidase, site 1 [Source:HGNC Symbol;Acc:HGNC:15456]	ENSG00000140943.17	MBTPS1	8720	-0.501	6.66	9.73	0.00277	0.153	2.56
5	173056352	173139284	82933	+	ENSG00000164463	CREBRF	protein_coding	chromosome	CREB3 regulatory factor [Source:HGNC Symbol;Acc:HGNC:24050]	ENSG00000164463.12	CREBRF	153222	-0.363	6.21	9.68	0.00284	0.155	2.55
5	32531633	32604079	72447	+	ENSG00000113387	SUB1	protein_coding	chromosome	SUB1 regulator of transcription [Source:HGNC Symbol;Acc:HGNC:19985]	ENSG00000113387.12	SUB1	10923	0.497	5.94	9.67	0.00285	0.155	2.55
15	101281510	101295282	13773	-	ENSG00000131876	SNRPA1	protein_coding	chromosome	small nuclear ribonucleoprotein polypeptide A' [Source:HGNC Symbol;Acc:HGNC:11152]	ENSG00000131876.17	SNRPA1	6627	0.494	4.49	9.67	0.00285	0.155	2.55
X	102651092	102659083	7992	+	ENSG00000198932	GPRASP1	protein_coding	chromosome	G protein-coupled receptor associated sorting protein 1 [Source:HGNC Symbol;Acc:HGNC:24834]	ENSG00000198932.13	GPRASP1	9737	-0.509	5.25	9.67	0.00285	0.155	2.55
10	12195965	12250589	54625	+	ENSG00000151465	CDC123	protein_coding	chromosome	cell division cycle 123 [Source:HGNC Symbol;Acc:HGNC:16827]	ENSG00000151465.14	CDC123	8872	0.602	4.32	9.66	0.00286	0.156	2.54
3	165772904	165837462	64559	-	ENSG00000114200	BCHE	protein_coding	chromosome	butyrylcholinesterase [Source:HGNC Symbol;Acc:HGNC:983]	ENSG00000114200.10	BCHE	590	-2	2.34	9.65	0.00287	0.156	2.54
1	211658657	211675630	16974	-	ENSG00000117650	NEK2	protein_coding	chromosome	NIMA related kinase 2 [Source:HGNC Symbol;Acc:HGNC:7745]	ENSG00000117650.13	NEK2	4751	0.738	3.55	9.65	0.00288	0.156	2.54
19	2252252	2269759	17508	-	ENSG00000167476	JSRP1	protein_coding	chromosome	junctional sarcoplasmic reticulum protein 1 [Source:HGNC Symbol;Acc:HGNC:24963]	ENSG00000167476.10	JSRP1	126306	1.44	0.641	9.64	0.00289	0.156	2.54
6	26033176	26033568	393	-	ENSG00000278463	HIST1H2AB	protein_coding	chromosome	histone cluster 1 H2A family member b [Source:HGNC Symbol;Acc:HGNC:4734]	ENSG00000278463.1	HIST1H2AB	8335	1.42	1.27	9.63	0.0029	0.156	2.54
2	113588550	113599043	10494	+	ENSG00000146556	WASH2P	transcribed_unprocessed_pseudogene	chromosome	WASP family homolog 2, pseudogene [Source:HGNC Symbol;Acc:HGNC:33145]	ENSG00000146556.14	WASH2P	NA	-0.378	5.81	9.62	0.00292	0.157	2.53
7	92604921	92836594	231674	-	ENSG00000105810	CDK6	protein_coding	chromosome	cyclin dependent kinase 6 [Source:HGNC Symbol;Acc:HGNC:1777]	ENSG00000105810.9	CDK6	1021	0.789	5.52	9.58	0.00298	0.159	2.53
4	71062667	71572087	509421	+	ENSG00000080493	SLC4A4	protein_coding	chromosome	solute carrier family 4 member 4 [Source:HGNC Symbol;Acc:HGNC:11030]	ENSG00000080493.17	SLC4A4	8671	-1.71	3.6	9.57	0.00299	0.159	2.52
8	41261962	41309473	47512	-	ENSG00000104332	SFRP1	protein_coding	chromosome	secreted frizzled related protein 1 [Source:HGNC Symbol;Acc:HGNC:10776]	ENSG00000104332.12	SFRP1	6422	1.34	6.68	9.57	0.00299	0.159	2.52
7	116672196	116798386	126191	+	ENSG00000105976	MET	protein_coding	chromosome	MET proto-oncogene, receptor tyrosine kinase [Source:HGNC Symbol;Acc:HGNC:7029]	ENSG00000105976.15	MET	4233	0.816	4.35	9.56	0.003	0.159	2.52
13	59665583	60163928	498346	-	ENSG00000139734	DIAPH3	protein_coding	chromosome	diaphanous related formin 3 [Source:HGNC Symbol;Acc:HGNC:15480]	ENSG00000139734.19	DIAPH3	81624	0.779	2.9	9.55	0.00302	0.159	2.52
14	52730166	52774989	44824	+	ENSG00000198252	STYX	protein_coding	chromosome	serine/threonine/tyrosine interacting protein [Source:HGNC Symbol;Acc:HGNC:11447]	ENSG00000198252.12	STYX	6815	0.361	5.27	9.55	0.00302	0.159	2.52
17	81703367	81707517	4151	+	ENSG00000262814	MRPL12	protein_coding	chromosome	mitochondrial ribosomal protein L12 [Source:HGNC Symbol;Acc:HGNC:10378]	ENSG00000262814.8	MRPL12	6182	0.792	2.9	9.54	0.00303	0.159	2.52
18	21612314	21633524	21211	+	ENSG00000167088	SNRPD1	protein_coding	chromosome	small nuclear ribonucleoprotein D1 polypeptide [Source:HGNC Symbol;Acc:HGNC:11158]	ENSG00000167088.11	SNRPD1	6632	0.648	5.25	9.52	0.00305	0.16	2.52
7	128455849	128458418	2570	+	ENSG00000135245	HILPDA	protein_coding	chromosome	hypoxia inducible lipid droplet associated [Source:HGNC Symbol;Acc:HGNC:28859]	ENSG00000135245.10	HILPDA	29923	0.663	4.61	9.52	0.00306	0.16	2.51
10	75397830	75401764	3935	-	ENSG00000165655	ZNF503	protein_coding	chromosome	zinc finger protein 503 [Source:HGNC Symbol;Acc:HGNC:23589]	ENSG00000165655.17	ZNF503	84858	-1.24	4.15	9.5	0.00308	0.161	2.51
1	112911847	112957013	45167	-	ENSG00000155380	SLC16A1	protein_coding	chromosome	solute carrier family 16 member 1 [Source:HGNC Symbol;Acc:HGNC:10922]	ENSG00000155380.11	SLC16A1	6566	0.817	3.78	9.49	0.00311	0.161	2.51
7	8433609	8752961	319353	+	ENSG00000122584	NXPH1	protein_coding	chromosome	neurexophilin 1 [Source:HGNC Symbol;Acc:HGNC:20693]	ENSG00000122584.13	NXPH1	30010	2.39	2.71	9.48	0.00312	0.161	2.51
15	40161023	40221136	60114	+	ENSG00000156970	BUB1B	protein_coding	chromosome	BUB1 mitotic checkpoint serine/threonine kinase B [Source:HGNC Symbol;Acc:HGNC:1149]	ENSG00000156970.12	BUB1B	701	1.16	3.01	9.48	0.00312	0.161	2.51
2	3541430	3558333	16904	-	ENSG00000171865	RNASEH1	protein_coding	chromosome	ribonuclease H1 [Source:HGNC Symbol;Acc:HGNC:18466]	ENSG00000171865.10	RNASEH1	246243	0.493	5.04	9.47	0.00314	0.162	2.5
3	133746040	133796641	50602	+	ENSG00000091513	TF	protein_coding	chromosome	transferrin [Source:HGNC Symbol;Acc:HGNC:11740]	ENSG00000091513.16	TF	7018	1.2	5.88	9.46	0.00315	0.162	2.5
X	20124525	20141838	17314	-	ENSG00000173674	EIF1AX	protein_coding	chromosome	eukaryotic translation initiation factor 1A X-linked [Source:HGNC Symbol;Acc:HGNC:3250]	ENSG00000173674.11	EIF1AX	1964	0.526	5.5	9.45	0.00316	0.162	2.5
6	27133042	27135291	2250	+	ENSG00000196787	HIST1H2AG	protein_coding	chromosome	histone cluster 1 H2A family member g [Source:HGNC Symbol;Acc:HGNC:4737]	ENSG00000196787.3	HIST1H2AG	8969	0.846	3.52	9.45	0.00316	0.162	2.5
X	9463295	9741037	277743	+	ENSG00000101849	TBL1X	protein_coding	chromosome	transducin beta like 1 X-linked [Source:HGNC Symbol;Acc:HGNC:11585]	ENSG00000101849.17	TBL1X	6907	-0.6	5.46	9.44	0.00317	0.162	2.5
9	91563091	91950228	387138	-	ENSG00000169071	ROR2	protein_coding	chromosome	receptor tyrosine kinase like orphan receptor 2 [Source:HGNC Symbol;Acc:HGNC:10257]	ENSG00000169071.15	ROR2	4920	-0.844	4.42	9.42	0.0032	0.162	2.49
4	133149294	133208606	59313	+	ENSG00000138650	PCDH10	protein_coding	chromosome	protocadherin 10 [Source:HGNC Symbol;Acc:HGNC:13404]	ENSG00000138650.9	PCDH10	57575	2.11	3.24	9.42	0.00321	0.162	2.49
2	89213423	89213928	506	-	ENSG00000244575	IGKV1-27	IG_V_gene	chromosome	immunoglobulin kappa variable 1-27 [Source:HGNC Symbol;Acc:HGNC:5735]	ENSG00000244575.3	IGKV1-27	NA	1.74	2.35	9.42	0.00321	0.162	2.49
7	101154456	101161596	7141	+	ENSG00000106367	AP1S1	protein_coding	chromosome	adaptor related protein complex 1 subunit sigma 1 [Source:HGNC Symbol;Acc:HGNC:559]	ENSG00000106367.15	AP1S1	1174	0.567	3.28	9.41	0.00322	0.162	2.49
20	25407673	25452628	44956	+	ENSG00000101003	GINS1	protein_coding	chromosome	GINS complex subunit 1 [Source:HGNC Symbol;Acc:HGNC:28980]	ENSG00000101003.10	GINS1	9837	0.977	2.93	9.41	0.00323	0.162	2.49
12	4538798	4560048	21251	+	ENSG00000111247	RAD51AP1	protein_coding	chromosome	RAD51 associated protein 1 [Source:HGNC Symbol;Acc:HGNC:16956]	ENSG00000111247.14	RAD51AP1	10635	1.13	1.76	9.41	0.00323	0.162	2.49
7	19695461	19709037	13577	-	ENSG00000105849	TWISTNB	protein_coding	chromosome	TWIST neighbor [Source:HGNC Symbol;Acc:HGNC:18027]	ENSG00000105849.6	TWISTNB	221830	0.801	3.88	9.39	0.00325	0.163	2.49
2	10120698	10211725	91028	+	ENSG00000171848	RRM2	protein_coding	chromosome	ribonucleotide reductase regulatory subunit M2 [Source:HGNC Symbol;Acc:HGNC:10452]	ENSG00000171848.15	RRM2	6241	1.18	4.6	9.39	0.00325	0.163	2.49
10	68282660	68333049	50390	-	ENSG00000108187	PBLD	protein_coding	chromosome	phenazine biosynthesis like protein domain containing [Source:HGNC Symbol;Acc:HGNC:23301]	ENSG00000108187.16	PBLD	64081	-0.573	3.77	9.37	0.00328	0.163	2.48
X	126471705	126472403	699	+	ENSG00000230916	MTCO1P53	processed_pseudogene	chromosome	MT-CO1 pseudogene 53 [Source:HGNC Symbol;Acc:HGNC:52118]	ENSG00000230916.2	MTCO1P53	NA	-1.85	1.77	9.37	0.00328	0.163	2.48
12	123250112	123272334	22223	-	ENSG00000111328	CDK2AP1	protein_coding	chromosome	cyclin dependent kinase 2 associated protein 1 [Source:HGNC Symbol;Acc:HGNC:14002]	ENSG00000111328.7	CDK2AP1	8099	0.517	5.97	9.36	0.0033	0.163	2.48
18	63123346	63320128	196783	-	ENSG00000171791	BCL2	protein_coding	chromosome	BCL2 apoptosis regulator [Source:HGNC Symbol;Acc:HGNC:990]	ENSG00000171791.13	BCL2	596	-0.861	7.05	9.35	0.00331	0.163	2.48
2	172555373	172608669	53297	+	ENSG00000152256	PDK1	protein_coding	chromosome	pyruvate dehydrogenase kinase 1 [Source:HGNC Symbol;Acc:HGNC:8809]	ENSG00000152256.13	PDK1	5163	0.737	5.9	9.35	0.00332	0.163	2.48
22	22880706	22881396	691	+	ENSG00000211673	IGLV3-1	IG_V_gene	chromosome	immunoglobulin lambda variable 3-1 [Source:HGNC Symbol;Acc:HGNC:5896]	ENSG00000211673.2	IGLV3-1	NA	1.79	3.74	9.35	0.00332	0.163	2.48
14	94768216	94770230	2015	-	ENSG00000133937	GSC	protein_coding	chromosome	goosecoid homeobox [Source:HGNC Symbol;Acc:HGNC:4612]	ENSG00000133937.4	GSC	145258	-1.51	1.72	9.33	0.00335	0.164	2.47
11	125625665	125676255	50591	+	ENSG00000149554	CHEK1	protein_coding	chromosome	checkpoint kinase 1 [Source:HGNC Symbol;Acc:HGNC:1925]	ENSG00000149554.13	CHEK1	1111	0.818	3.17	9.33	0.00335	0.164	2.48
19	49877425	49888750	11326	+	ENSG00000104946	TBC1D17	protein_coding	chromosome	TBC1 domain family member 17 [Source:HGNC Symbol;Acc:HGNC:25699]	ENSG00000104946.13	TBC1D17	79735	-0.349	5.38	9.31	0.00337	0.164	2.47
11	116843402	117098437	255036	-	ENSG00000160584	SIK3	protein_coding	chromosome	SIK family kinase 3 [Source:HGNC Symbol;Acc:HGNC:29165]	ENSG00000160584.16	SIK3	23387	-0.498	6.42	9.31	0.00337	0.164	2.47
12	12974870	13000265	25396	-	ENSG00000013583	HEBP1	protein_coding	chromosome	heme binding protein 1 [Source:HGNC Symbol;Acc:HGNC:17176]	ENSG00000013583.10	HEBP1	50865	-0.721	4.72	9.29	0.00341	0.165	2.47
1	236664141	236764631	100491	+	ENSG00000077522	ACTN2	protein_coding	chromosome	actinin alpha 2 [Source:HGNC Symbol;Acc:HGNC:164]	ENSG00000077522.13	ACTN2	88	2.22	3.77	9.29	0.00341	0.165	2.47
17	36534987	36539310	4324	+	ENSG00000277161	PIGW	protein_coding	chromosome	phosphatidylinositol glycan anchor biosynthesis class W [Source:HGNC Symbol;Acc:HGNC:23213]	ENSG00000277161.2	PIGW	284098	0.61	2.87	9.29	0.00341	0.165	2.47
3	179653040	179789401	136362	+	ENSG00000058056	USP13	protein_coding	chromosome	ubiquitin specific peptidase 13 [Source:HGNC Symbol;Acc:HGNC:12611]	ENSG00000058056.9	USP13	8975	0.585	5.14	9.29	0.00342	0.165	2.47
1	63593411	63660245	66835	+	ENSG00000079739	PGM1	protein_coding	chromosome	phosphoglucomutase 1 [Source:HGNC Symbol;Acc:HGNC:8905]	ENSG00000079739.17	PGM1	5236	0.524	4.68	9.27	0.00344	0.165	2.46
20	62938147	62948475	10329	+	ENSG00000101193	GID8	protein_coding	chromosome	GID complex subunit 8 homolog [Source:HGNC Symbol;Acc:HGNC:15857]	ENSG00000101193.8	GID8	54994	0.476	5.08	9.26	0.00346	0.165	2.46
13	21372573	21459370	86798	-	ENSG00000180776	ZDHHC20	protein_coding	chromosome	zinc finger DHHC-type containing 20 [Source:HGNC Symbol;Acc:HGNC:20749]	ENSG00000180776.15	ZDHHC20	253832	0.589	5.37	9.26	0.00346	0.165	2.46
19	17794828	17813576	18749	+	ENSG00000179913	B3GNT3	protein_coding	chromosome	UDP-GlcNAc:betaGal beta-1,3-N-acetylglucosaminyltransferase 3 [Source:HGNC Symbol;Acc:HGNC:13528]	ENSG00000179913.11	B3GNT3	10331	1.68	1.14	9.24	0.00349	0.166	2.46
17	75135248	75168281	33034	-	ENSG00000189159	JPT1	protein_coding	chromosome	Jupiter microtubule associated homolog 1 [Source:HGNC Symbol;Acc:HGNC:14569]	ENSG00000189159.16	JPT1	51155	0.854	3.92	9.24	0.00349	0.166	2.46
6	27892757	27893149	393	-	ENSG00000278677	HIST1H2AM	protein_coding	chromosome	histone cluster 1 H2A family member m [Source:HGNC Symbol;Acc:HGNC:4735]	ENSG00000278677.1	HIST1H2AM	8336	1.13	3.18	9.23	0.0035	0.166	2.46
3	185076838	185153060	76223	-	ENSG00000187068	C3orf70	protein_coding	chromosome	chromosome 3 open reading frame 70 [Source:HGNC Symbol;Acc:HGNC:33731]	ENSG00000187068.3	C3orf70	285382	0.524	3.34	9.22	0.00353	0.166	2.45
2	206114817	206159509	44693	-	ENSG00000023228	NDUFS1	protein_coding	chromosome	NADH:ubiquinone oxidoreductase core subunit S1 [Source:HGNC Symbol;Acc:HGNC:7707]	ENSG00000023228.14	NDUFS1	4719	0.425	6.88	9.19	0.00357	0.166	2.45
16	981770	986979	5210	+	ENSG00000005513	SOX8	protein_coding	chromosome	SRY-box transcription factor 8 [Source:HGNC Symbol;Acc:HGNC:11203]	ENSG00000005513.10	SOX8	30812	1.56	0.882	9.18	0.00358	0.166	2.45
11	94128841	94181968	53128	+	ENSG00000110218	PANX1	protein_coding	chromosome	pannexin 1 [Source:HGNC Symbol;Acc:HGNC:8599]	ENSG00000110218.9	PANX1	24145	0.558	3.83	9.19	0.00358	0.166	2.45
20	49046246	49096960	50715	+	ENSG00000124207	CSE1L	protein_coding	chromosome	chromosome segregation 1 like [Source:HGNC Symbol;Acc:HGNC:2431]	ENSG00000124207.17	CSE1L	1434	0.49	5.08	9.19	0.00358	0.166	2.45
3	148697784	148743008	45225	+	ENSG00000144891	AGTR1	protein_coding	chromosome	angiotensin II receptor type 1 [Source:HGNC Symbol;Acc:HGNC:336]	ENSG00000144891.17	AGTR1	185	-1.72	3.31	9.18	0.00359	0.166	2.44
5	43486709	43515148	28440	-	ENSG00000172244	C5orf34	protein_coding	chromosome	chromosome 5 open reading frame 34 [Source:HGNC Symbol;Acc:HGNC:24738]	ENSG00000172244.9	C5orf34	375444	1.03	1.17	9.18	0.00359	0.166	2.45
1	214281102	214337131	56030	+	ENSG00000143499	SMYD2	protein_coding	chromosome	SET and MYND domain containing 2 [Source:HGNC Symbol;Acc:HGNC:20982]	ENSG00000143499.14	SMYD2	56950	0.606	4.8	9.18	0.0036	0.166	2.44
6	144285701	144853034	567334	+	ENSG00000152818	UTRN	protein_coding	chromosome	utrophin [Source:HGNC Symbol;Acc:HGNC:12635]	ENSG00000152818.18	UTRN	7402	-0.475	8.77	9.17	0.0036	0.166	2.44
10	14838160	14847018	8859	+	ENSG00000284024	HSPA14	protein_coding	chromosome	heat shock protein family A (Hsp70) member 14 [Source:NCBI gene;Acc:51182]	ENSG00000284024.2	HSPA14	51182	0.47	4.82	9.18	0.0036	0.166	2.44
4	55346242	55373100	26859	+	ENSG00000128039	SRD5A3	protein_coding	chromosome	steroid 5 alpha-reductase 3 [Source:HGNC Symbol;Acc:HGNC:25812]	ENSG00000128039.11	SRD5A3	79644	0.809	4.13	9.16	0.00362	0.166	2.44
18	670318	712662	42345	-	ENSG00000132199	ENOSF1	protein_coding	chromosome	enolase superfamily member 1 [Source:HGNC Symbol;Acc:HGNC:30365]	ENSG00000132199.20	ENOSF1	55556	-0.458	6.74	9.16	0.00362	0.166	2.44
18	54587757	54599493	11737	+	ENSG00000178690	DYNAP	protein_coding	chromosome	dynactin associated protein [Source:HGNC Symbol;Acc:HGNC:26808]	ENSG00000178690.3	DYNAP	284254	1.28	2.3	9.17	0.00362	0.166	2.44
X	77910739	78129295	218557	+	ENSG00000102144	PGK1	protein_coding	chromosome	phosphoglycerate kinase 1 [Source:HGNC Symbol;Acc:HGNC:8896]	ENSG00000102144.15	PGK1	5230	0.525	6.58	9.16	0.00363	0.166	2.44
6	26031594	26032099	506	-	ENSG00000286522	HIST1H3B	protein_coding	chromosome	histone cluster 1 H3 family member b [Source:HGNC Symbol;Acc:HGNC:4776]	ENSG00000286522.1	HIST1H3B	8358	1.44	3.05	9.15	0.00364	0.166	2.44
14	49598761	49614672	15912	+	ENSG00000165501	LRR1	protein_coding	chromosome	leucine rich repeat protein 1 [Source:HGNC Symbol;Acc:HGNC:19742]	ENSG00000165501.17	LRR1	122769	0.842	1.83	9.15	0.00365	0.166	2.44
2	68178857	68256237	77381	-	ENSG00000221823	PPP3R1	protein_coding	chromosome	protein phosphatase 3 regulatory subunit B, alpha [Source:HGNC Symbol;Acc:HGNC:9317]	ENSG00000221823.11	PPP3R1	5534	0.41	5.52	9.13	0.00367	0.167	2.44
1	26787472	26798398	10927	+	ENSG00000060642	PIGV	protein_coding	chromosome	phosphatidylinositol glycan anchor biosynthesis class V [Source:HGNC Symbol;Acc:HGNC:26031]	ENSG00000060642.10	PIGV	55650	0.575	2.44	9.13	0.00368	0.167	2.43
11	57484534	57515780	31247	-	ENSG00000149150	SLC43A1	protein_coding	chromosome	solute carrier family 43 member 1 [Source:HGNC Symbol;Acc:HGNC:9225]	ENSG00000149150.9	SLC43A1	8501	-0.919	3.2	9.12	0.0037	0.168	2.43
1	225401502	225428925	27424	-	ENSG00000143815	LBR	protein_coding	chromosome	lamin B receptor [Source:HGNC Symbol;Acc:HGNC:6518]	ENSG00000143815.15	LBR	3930	0.594	4.21	9.1	0.00373	0.168	2.43
13	97434169	97469128	34960	+	ENSG00000125249	RAP2A	protein_coding	chromosome	RAP2A, member of RAS oncogene family [Source:HGNC Symbol;Acc:HGNC:9861]	ENSG00000125249.7	RAP2A	5911	0.643	4.88	9.1	0.00374	0.168	2.43
13	97953658	98024296	70639	+	ENSG00000065150	IPO5	protein_coding	chromosome	importin 5 [Source:HGNC Symbol;Acc:HGNC:6402]	ENSG00000065150.21	IPO5	3843	0.441	6.31	9.09	0.00375	0.169	2.43
1	44739818	44767767	27950	+	ENSG00000142945	KIF2C	protein_coding	chromosome	kinesin family member 2C [Source:HGNC Symbol;Acc:HGNC:6393]	ENSG00000142945.13	KIF2C	11004	1.14	2.65	9.07	0.00379	0.17	2.42
9	19053141	19102904	49764	-	ENSG00000147874	HAUS6	protein_coding	chromosome	HAUS augmin like complex subunit 6 [Source:HGNC Symbol;Acc:HGNC:25948]	ENSG00000147874.11	HAUS6	54801	0.415	4.45	9.06	0.00381	0.17	2.42
20	34088309	34112243	23935	-	ENSG00000125977	EIF2S2	protein_coding	chromosome	eukaryotic translation initiation factor 2 subunit beta [Source:HGNC Symbol;Acc:HGNC:3266]	ENSG00000125977.7	EIF2S2	8894	0.586	5.63	9.04	0.00385	0.171	2.41
13	96090839	96839562	748724	+	ENSG00000185352	HS6ST3	protein_coding	chromosome	heparan sulfate 6-O-sulfotransferase 3 [Source:HGNC Symbol;Acc:HGNC:19134]	ENSG00000185352.8	HS6ST3	266722	1.64	2.9	9.03	0.00385	0.171	2.41
13	31846713	32299125	452413	+	ENSG00000073910	FRY	protein_coding	chromosome	FRY microtubule binding protein [Source:HGNC Symbol;Acc:HGNC:20367]	ENSG00000073910.22	FRY	10129	-0.808	6.61	9.03	0.00386	0.171	2.41
20	38926312	38953106	26795	+	ENSG00000101447	FAM83D	protein_coding	chromosome	family with sequence similarity 83 member D [Source:HGNC Symbol;Acc:HGNC:16122]	ENSG00000101447.15	FAM83D	81610	1.44	1.92	9.03	0.00386	0.171	2.41
X	15825806	15854931	29126	-	ENSG00000182287	AP1S2	protein_coding	chromosome	adaptor related protein complex 1 subunit sigma 2 [Source:HGNC Symbol;Acc:HGNC:560]	ENSG00000182287.15	AP1S2	8905	0.53	3.79	9.01	0.00389	0.172	2.41
17	40287879	40304657	16779	+	ENSG00000094804	CDC6	protein_coding	chromosome	cell division cycle 6 [Source:HGNC Symbol;Acc:HGNC:1744]	ENSG00000094804.12	CDC6	990	1.16	3.17	9.01	0.0039	0.172	2.41
2	27628247	27651511	23265	+	ENSG00000198522	GPN1	protein_coding	chromosome	GPN-loop GTPase 1 [Source:HGNC Symbol;Acc:HGNC:17030]	ENSG00000198522.14	GPN1	11321	0.505	3.63	9.01	0.0039	0.172	2.41
6	53267398	53349179	81782	-	ENSG00000012660	ELOVL5	protein_coding	chromosome	ELOVL fatty acid elongase 5 [Source:HGNC Symbol;Acc:HGNC:21308]	ENSG00000012660.14	ELOVL5	60481	-0.93	7.02	8.99	0.00393	0.172	2.41
2	74198610	74217565	18956	+	ENSG00000065911	MTHFD2	protein_coding	chromosome	methylenetetrahydrofolate dehydrogenase (NADP+ dependent) 2, methenyltetrahydrofolate cyclohydrolase [Source:HGNC Symbol;Acc:HGNC:7434]	ENSG00000065911.12	MTHFD2	10797	0.671	5.08	8.99	0.00394	0.172	2.4
6	33572547	33580293	7747	-	ENSG00000030110	BAK1	protein_coding	chromosome	BCL2 antagonist/killer 1 [Source:HGNC Symbol;Acc:HGNC:949]	ENSG00000030110.13	BAK1	578	0.414	3.41	8.98	0.00395	0.172	2.4
2	151485336	151734487	249152	-	ENSG00000183091	NEB	protein_coding	chromosome	nebulin [Source:HGNC Symbol;Acc:HGNC:7720]	ENSG00000183091.19	NEB	4703	1.75	7.49	8.98	0.00395	0.172	2.4
5	53480626	53487134	6509	+	ENSG00000134363	FST	protein_coding	chromosome	follistatin [Source:HGNC Symbol;Acc:HGNC:3971]	ENSG00000134363.12	FST	10468	-1.75	4.57	8.95	0.004	0.173	2.4
11	102396332	102470384	74053	-	ENSG00000152558	TMEM123	protein_coding	chromosome	transmembrane protein 123 [Source:HGNC Symbol;Acc:HGNC:30138]	ENSG00000152558.15	TMEM123	114908	0.768	6.7	8.96	0.004	0.173	2.4
1	202331657	202341980	10324	-	ENSG00000077152	UBE2T	protein_coding	chromosome	ubiquitin conjugating enzyme E2 T [Source:HGNC Symbol;Acc:HGNC:25009]	ENSG00000077152.11	UBE2T	29089	1.35	1.65	8.95	0.00401	0.173	2.4
9	130172404	130237303	64900	+	ENSG00000107130	NCS1	protein_coding	chromosome	neuronal calcium sensor 1 [Source:HGNC Symbol;Acc:HGNC:3953]	ENSG00000107130.10	NCS1	23413	0.763	3.55	8.95	0.00402	0.173	2.4
17	8356902	8376711	19810	-	ENSG00000184619	KRBA2	protein_coding	chromosome	KRAB-A domain containing 2 [Source:HGNC Symbol;Acc:HGNC:26989]	ENSG00000184619.5	KRBA2	124751	-0.574	3.68	8.94	0.00403	0.173	2.39
20	58459101	58515399	56299	-	ENSG00000198768	APCDD1L	protein_coding	chromosome	APC down-regulated 1 like [Source:HGNC Symbol;Acc:HGNC:26892]	ENSG00000198768.11	APCDD1L	164284	1.86	1.96	8.93	0.00404	0.173	2.39
16	2969270	2973484	4215	+	ENSG00000162073	PAQR4	protein_coding	chromosome	progestin and adipoQ receptor family member 4 [Source:HGNC Symbol;Acc:HGNC:26386]	ENSG00000162073.14	PAQR4	124222	0.865	4.24	8.93	0.00405	0.173	2.39
10	12068954	12123221	54268	+	ENSG00000181192	DHTKD1	protein_coding	chromosome	dehydrogenase E1 and transketolase domain containing 1 [Source:HGNC Symbol;Acc:HGNC:23537]	ENSG00000181192.12	DHTKD1	55526	0.635	5.71	8.93	0.00405	0.173	2.39
3	51385291	51389397	4107	+	ENSG00000145050	MANF	protein_coding	chromosome	mesencephalic astrocyte derived neurotrophic factor [Source:HGNC Symbol;Acc:HGNC:15461]	ENSG00000145050.18	MANF	7873	0.544	3.96	8.9	0.0041	0.175	2.39
6	27147129	27147515	387	+	ENSG00000274997	HIST1H2AH	protein_coding	chromosome	histone cluster 1 H2A family member h [Source:HGNC Symbol;Acc:HGNC:13671]	ENSG00000274997.1	HIST1H2AH	85235	1.13	2.27	8.9	0.00411	0.175	2.39
2	189879609	190203484	323876	+	ENSG00000187699	C2orf88	protein_coding	chromosome	chromosome 2 open reading frame 88 [Source:HGNC Symbol;Acc:HGNC:28191]	ENSG00000187699.10	C2orf88	84281	1.3	2.37	8.89	0.00413	0.175	2.38
2	238244044	238290102	46059	-	ENSG00000132326	PER2	protein_coding	chromosome	period circadian regulator 2 [Source:HGNC Symbol;Acc:HGNC:8846]	ENSG00000132326.12	PER2	8864	-0.546	6.52	8.88	0.00414	0.175	2.38
11	49145092	49208638	63547	-	ENSG00000086205	FOLH1	protein_coding	chromosome	folate hydrolase 1 [Source:HGNC Symbol;Acc:HGNC:3788]	ENSG00000086205.18	FOLH1	2346	1.35	1.94	8.87	0.00416	0.176	2.38
5	149545383	149545810	428	-	ENSG00000241112	RPL29P14	processed_pseudogene	chromosome	ribosomal protein L29 pseudogene 14 [Source:HGNC Symbol;Acc:HGNC:36687]	ENSG00000241112.1	RPL29P14	NA	-0.84	2.39	8.87	0.00416	0.176	2.38
6	34236873	34246231	9359	+	ENSG00000137309	HMGA1	protein_coding	chromosome	high mobility group AT-hook 1 [Source:HGNC Symbol;Acc:HGNC:5010]	ENSG00000137309.19	HMGA1	3159	0.78	5.49	8.86	0.00418	0.176	2.38
8	63015079	63038806	23728	-	ENSG00000137563	GGH	protein_coding	chromosome	gamma-glutamyl hydrolase [Source:HGNC Symbol;Acc:HGNC:4248]	ENSG00000137563.12	GGH	8836	1.11	1.8	8.85	0.00421	0.177	2.38
11	35138870	35232402	93533	+	ENSG00000026508	CD44	protein_coding	chromosome	CD44 molecule (Indian blood group) [Source:HGNC Symbol;Acc:HGNC:1681]	ENSG00000026508.18	CD44	960	0.643	8.29	8.84	0.00422	0.177	2.38
17	79778148	79787983	9836	+	ENSG00000173894	CBX2	protein_coding	chromosome	chromobox 2 [Source:HGNC Symbol;Acc:HGNC:1552]	ENSG00000173894.11	CBX2	84733	1.26	3.14	8.84	0.00423	0.177	2.37
2	33583660	33599382	15723	-	ENSG00000119812	FAM98A	protein_coding	chromosome	family with sequence similarity 98 member A [Source:HGNC Symbol;Acc:HGNC:24520]	ENSG00000119812.19	FAM98A	25940	0.577	4.26	8.81	0.00428	0.179	2.37
1	109279556	109283186	3631	-	ENSG00000134222	PSRC1	protein_coding	chromosome	proline and serine rich coiled-coil 1 [Source:HGNC Symbol;Acc:HGNC:24472]	ENSG00000134222.16	PSRC1	84722	0.764	2.47	8.8	0.0043	0.179	2.37
21	14371115	14383484	12370	-	ENSG00000155304	HSPA13	protein_coding	chromosome	heat shock protein family A (Hsp70) member 13 [Source:HGNC Symbol;Acc:HGNC:11375]	ENSG00000155304.6	HSPA13	6782	0.613	4.02	8.77	0.00436	0.181	2.36
6	7268306	7347446	79141	-	ENSG00000124783	SSR1	protein_coding	chromosome	signal sequence receptor subunit 1 [Source:HGNC Symbol;Acc:HGNC:11323]	ENSG00000124783.14	SSR1	6745	0.487	6.93	8.77	0.00437	0.181	2.36
17	8204733	8210600	5868	-	ENSG00000178999	AURKB	protein_coding	chromosome	aurora kinase B [Source:HGNC Symbol;Acc:HGNC:11390]	ENSG00000178999.13	AURKB	9212	1.01	1.77	8.77	0.00437	0.181	2.36
12	56316223	56334053	17831	-	ENSG00000135473	PAN2	protein_coding	chromosome	poly(A) specific ribonuclease subunit PAN2 [Source:HGNC Symbol;Acc:HGNC:20074]	ENSG00000135473.15	PAN2	9924	-0.455	5.48	8.75	0.0044	0.182	2.36
1	95117355	95197607	80253	+	ENSG00000152078	TLCD4	protein_coding	chromosome	TLC domain containing 4 [Source:HGNC Symbol;Acc:HGNC:26477]	ENSG00000152078.10	TLCD4	148534	0.796	3.44	8.74	0.00443	0.182	2.35
2	38293954	38377285	83332	-	ENSG00000119787	ATL2	protein_coding	chromosome	atlastin GTPase 2 [Source:HGNC Symbol;Acc:HGNC:24047]	ENSG00000119787.14	ATL2	64225	0.625	5.62	8.74	0.00444	0.182	2.35
16	25236001	25257845	21845	-	ENSG00000155592	ZKSCAN2	protein_coding	chromosome	zinc finger with KRAB and SCAN domains 2 [Source:HGNC Symbol;Acc:HGNC:25677]	ENSG00000155592.16	ZKSCAN2	342357	0.451	3.72	8.72	0.00447	0.183	2.35
6	73413515	73452297	38783	-	ENSG00000164430	CGAS	protein_coding	chromosome	cyclic GMP-AMP synthase [Source:HGNC Symbol;Acc:HGNC:21367]	ENSG00000164430.16	CGAS	115004	0.491	4.01	8.72	0.00447	0.183	2.35
11	18017564	18042426	24863	-	ENSG00000129167	TPH1	protein_coding	chromosome	tryptophan hydroxylase 1 [Source:HGNC Symbol;Acc:HGNC:12008]	ENSG00000129167.9	TPH1	7166	-1.37	4.8	8.72	0.00448	0.183	2.35
12	49188736	49274603	85868	+	ENSG00000167553	TUBA1C	protein_coding	chromosome	tubulin alpha 1c [Source:HGNC Symbol;Acc:HGNC:20768]	ENSG00000167553.15	TUBA1C	84790	0.587	5.18	8.71	0.00449	0.183	2.35
4	158709127	158723396	14270	-	ENSG00000171497	PPID	protein_coding	chromosome	peptidylprolyl isomerase D [Source:HGNC Symbol;Acc:HGNC:9257]	ENSG00000171497.5	PPID	5481	0.346	4.52	8.71	0.0045	0.183	2.35
11	60924463	60937159	12697	+	ENSG00000006118	TMEM132A	protein_coding	chromosome	transmembrane protein 132A [Source:HGNC Symbol;Acc:HGNC:31092]	ENSG00000006118.14	TMEM132A	54972	1.05	5.28	8.7	0.00451	0.183	2.35
12	69585426	69601570	16145	+	ENSG00000166226	CCT2	protein_coding	chromosome	chaperonin containing TCP1 subunit 2 [Source:HGNC Symbol;Acc:HGNC:1615]	ENSG00000166226.13	CCT2	10576	0.476	5.42	8.7	0.00452	0.183	2.35
1	62454298	62688386	234089	-	ENSG00000116641	DOCK7	protein_coding	chromosome	dedicator of cytokinesis 7 [Source:HGNC Symbol;Acc:HGNC:19190]	ENSG00000116641.18	DOCK7	85440	0.467	6.27	8.68	0.00456	0.184	2.34
1	100872372	100895179	22808	-	ENSG00000162694	EXTL2	protein_coding	chromosome	exostosin like glycosyltransferase 2 [Source:HGNC Symbol;Acc:HGNC:3516]	ENSG00000162694.14	EXTL2	2135	0.688	3.16	8.67	0.00458	0.185	2.34
11	59142748	59155039	12292	+	ENSG00000166801	FAM111A	protein_coding	chromosome	family with sequence similarity 111 member A [Source:HGNC Symbol;Acc:HGNC:24725]	ENSG00000166801.15	FAM111A	63901	-0.461	6.51	8.66	0.0046	0.185	2.34
7	140084746	140176983	92238	-	ENSG00000006459	KDM7A	protein_coding	chromosome	lysine demethylase 7A [Source:HGNC Symbol;Acc:HGNC:22224]	ENSG00000006459.11	KDM7A	80853	0.463	5.96	8.64	0.00465	0.186	2.33
1	77282019	77559966	277948	+	ENSG00000154027	AK5	protein_coding	chromosome	adenylate kinase 5 [Source:HGNC Symbol;Acc:HGNC:365]	ENSG00000154027.19	AK5	26289	-1.16	4.36	8.64	0.00465	0.186	2.33
19	48637946	48646187	8242	-	ENSG00000063180	CA11	protein_coding	chromosome	carbonic anhydrase 11 [Source:HGNC Symbol;Acc:HGNC:1370]	ENSG00000063180.9	CA11	770	-1.02	3.37	8.63	0.00467	0.186	2.33
CHR_HSCHR14_3_CTG1	105643841	105645561	1721	-	ENSG00000274497	IGHG2	IG_C_gene	chromosome	immunoglobulin heavy constant gamma 2 (G2m marker) [Source:HGNC Symbol;Acc:HGNC:5526]	ENSG00000274497.2	IGHG2	NA	1.78	8.19	8.62	0.00468	0.187	2.33
2	179441982	179861612	419631	-	ENSG00000144331	ZNF385B	protein_coding	chromosome	zinc finger protein 385B [Source:HGNC Symbol;Acc:HGNC:26332]	ENSG00000144331.20	ZNF385B	151126	-1.72	2.81	8.61	0.00471	0.187	2.33
5	157266079	157395595	129517	+	ENSG00000055163	CYFIP2	protein_coding	chromosome	cytoplasmic FMR1 interacting protein 2 [Source:HGNC Symbol;Acc:HGNC:13760]	ENSG00000055163.20	CYFIP2	26999	-0.586	5.45	8.61	0.00472	0.187	2.33
13	26254104	26405238	151135	+	ENSG00000132964	CDK8	protein_coding	chromosome	cyclin dependent kinase 8 [Source:HGNC Symbol;Acc:HGNC:1779]	ENSG00000132964.12	CDK8	1024	0.53	3.55	8.6	0.00473	0.187	2.33
11	18394560	18408425	13866	+	ENSG00000134333	LDHA	protein_coding	chromosome	lactate dehydrogenase A [Source:HGNC Symbol;Acc:HGNC:6535]	ENSG00000134333.14	LDHA	3939	0.601	7.33	8.6	0.00473	0.187	2.33
5	15500180	15939795	439616	+	ENSG00000183580	FBXL7	protein_coding	chromosome	F-box and leucine rich repeat protein 7 [Source:HGNC Symbol;Acc:HGNC:13604]	ENSG00000183580.10	FBXL7	23194	-0.984	5.87	8.6	0.00473	0.187	2.32
7	21900899	21945903	45005	-	ENSG00000164649	CDCA7L	protein_coding	chromosome	cell division cycle associated 7 like [Source:HGNC Symbol;Acc:HGNC:30777]	ENSG00000164649.20	CDCA7L	55536	0.786	3.89	8.6	0.00474	0.187	2.32
19	10566460	10569059	2600	-	ENSG00000129355	CDKN2D	protein_coding	chromosome	cyclin dependent kinase inhibitor 2D [Source:HGNC Symbol;Acc:HGNC:1790]	ENSG00000129355.7	CDKN2D	1032	0.804	1.91	8.58	0.00477	0.187	2.32
15	40331452	40340967	9516	-	ENSG00000188549	CCDC9B	protein_coding	chromosome	coiled-coil domain containing 9B [Source:HGNC Symbol;Acc:HGNC:33488]	ENSG00000188549.12	CCDC9B	388115	0.651	5.52	8.56	0.00484	0.19	2.32
20	56369389	56392337	22949	-	ENSG00000087586	AURKA	protein_coding	chromosome	aurora kinase A [Source:HGNC Symbol;Acc:HGNC:11393]	ENSG00000087586.17	AURKA	6790	1.02	2.47	8.55	0.00485	0.19	2.31
11	82899975	82958277	58303	+	ENSG00000165490	DDIAS	protein_coding	chromosome	DNA damage induced apoptosis suppressor [Source:HGNC Symbol;Acc:HGNC:26351]	ENSG00000165490.13	DDIAS	220042	1.05	1.73	8.54	0.00489	0.191	2.31
3	44761721	44873376	111656	+	ENSG00000163808	KIF15	protein_coding	chromosome	kinesin family member 15 [Source:HGNC Symbol;Acc:HGNC:17273]	ENSG00000163808.17	KIF15	56992	1.22	2.79	8.52	0.00492	0.191	2.31
2	64453969	64461381	7413	+	ENSG00000119862	LGALSL	protein_coding	chromosome	galectin like [Source:HGNC Symbol;Acc:HGNC:25012]	ENSG00000119862.13	LGALSL	29094	0.673	3.28	8.52	0.00493	0.191	2.31
4	152936352	152979696	43345	+	ENSG00000137460	FHDC1	protein_coding	chromosome	FH2 domain containing 1 [Source:HGNC Symbol;Acc:HGNC:29363]	ENSG00000137460.8	FHDC1	85462	0.481	4.21	8.52	0.00493	0.191	2.31
6	26216975	26217483	509	+	ENSG00000277075	HIST1H2AE	protein_coding	chromosome	histone cluster 1 H2A family member e [Source:HGNC Symbol;Acc:HGNC:4724]	ENSG00000277075.2	HIST1H2AE	3012	0.816	3.84	8.52	0.00493	0.191	2.31
14	69726900	69772005	45106	+	ENSG00000100650	SRSF5	protein_coding	chromosome	serine and arginine rich splicing factor 5 [Source:HGNC Symbol;Acc:HGNC:10787]	ENSG00000100650.16	SRSF5	6430	-0.509	7.37	8.51	0.00495	0.191	2.31
15	82041778	82046119	4342	-	ENSG00000183496	MEX3B	protein_coding	chromosome	mex-3 RNA binding family member B [Source:HGNC Symbol;Acc:HGNC:25297]	ENSG00000183496.6	MEX3B	84206	0.602	2.6	8.51	0.00496	0.191	2.3
20	46008908	46016561	7654	+	ENSG00000100985	MMP9	protein_coding	chromosome	matrix metallopeptidase 9 [Source:HGNC Symbol;Acc:HGNC:7176]	ENSG00000100985.7	MMP9	4318	1.19	4.34	8.5	0.00497	0.191	2.3
1	40979688	41012565	32878	+	ENSG00000171793	CTPS1	protein_coding	chromosome	CTP synthase 1 [Source:HGNC Symbol;Acc:HGNC:2519]	ENSG00000171793.16	CTPS1	1503	0.453	5.12	8.47	0.00505	0.194	2.3
CHR_HSCHR9_1_CTG6	8314246	10612723	2298478	-	ENSG00000282932	PTPRD	protein_coding	chromosome	protein tyrosine phosphatase receptor type D [Source:HGNC Symbol;Acc:HGNC:9668]	ENSG00000282932.4	PTPRD	5789	0.84	4.63	8.47	0.00505	0.194	2.3
1	184790724	184974508	183785	-	ENSG00000135842	NIBAN1	protein_coding	chromosome	niban apoptosis regulator 1 [Source:HGNC Symbol;Acc:HGNC:16784]	ENSG00000135842.17	NIBAN1	116496	-0.569	6.94	8.46	0.00507	0.194	2.3
22	42500568	42512560	11993	+	ENSG00000172250	SERHL	transcribed_unitary_pseudogene	chromosome	serine hydrolase like (pseudogene) [Source:HGNC Symbol;Acc:HGNC:14408]	ENSG00000172250.16	SERHL	NA	-1.52	3.96	8.45	0.0051	0.194	2.29
9	85805359	85849542	44184	+	ENSG00000165121	AL353743.1	transcribed_unprocessed_pseudogene	chromosome	kinesin family member 27 (KIF27) pseudogene	ENSG00000165121.11	AL353743.1	NA	-0.493	3.34	8.44	0.00511	0.194	2.29
X	14835961	14873069	37109	-	ENSG00000181544	FANCB	protein_coding	chromosome	FA complementation group B [Source:HGNC Symbol;Acc:HGNC:3583]	ENSG00000181544.15	FANCB	2187	1.1	1.41	8.44	0.00512	0.194	2.29
12	114670255	114684175	13921	-	ENSG00000135111	TBX3	protein_coding	chromosome	T-box transcription factor 3 [Source:HGNC Symbol;Acc:HGNC:11602]	ENSG00000135111.16	TBX3	6926	-0.958	6.6	8.43	0.00515	0.195	2.29
6	27125897	27132750	6854	-	ENSG00000124635	HIST1H2BJ	protein_coding	chromosome	histone cluster 1 H2B family member j [Source:HGNC Symbol;Acc:HGNC:4761]	ENSG00000124635.8	HIST1H2BJ	8970	1.11	2.61	8.42	0.00517	0.196	2.29
1	168280877	168314426	33550	+	ENSG00000143178	TBX19	protein_coding	chromosome	T-box transcription factor 19 [Source:HGNC Symbol;Acc:HGNC:11596]	ENSG00000143178.13	TBX19	9095	0.752	2.6	8.41	0.00518	0.196	2.29
10	58191517	58267894	76378	-	ENSG00000151151	IPMK	protein_coding	chromosome	inositol polyphosphate multikinase [Source:HGNC Symbol;Acc:HGNC:20739]	ENSG00000151151.6	IPMK	253430	0.443	3.55	8.41	0.0052	0.196	2.28
11	1838981	1841680	2700	+	ENSG00000130598	TNNI2	protein_coding	chromosome	troponin I2, fast skeletal type [Source:HGNC Symbol;Acc:HGNC:11946]	ENSG00000130598.16	TNNI2	7136	2.16	2.41	8.4	0.00521	0.196	2.28
21	39174769	39183488	8720	-	ENSG00000183527	PSMG1	protein_coding	chromosome	proteasome assembly chaperone 1 [Source:HGNC Symbol;Acc:HGNC:3043]	ENSG00000183527.12	PSMG1	8624	0.742	2.52	8.38	0.00525	0.197	2.28
7	65873074	65959563	86490	+	ENSG00000196715	VKORC1L1	protein_coding	chromosome	vitamin K epoxide reductase complex subunit 1 like 1 [Source:HGNC Symbol;Acc:HGNC:21492]	ENSG00000196715.7	VKORC1L1	154807	0.425	5.61	8.38	0.00525	0.197	2.28
17	17494437	17496395	1959	-	ENSG00000108551	RASD1	protein_coding	chromosome	ras related dexamethasone induced 1 [Source:HGNC Symbol;Acc:HGNC:15828]	ENSG00000108551.5	RASD1	51655	-0.862	3.92	8.37	0.0053	0.198	2.28
2	96642737	96704887	62151	+	ENSG00000249715	FER1L5	protein_coding	chromosome	fer-1 like family member 5 [Source:HGNC Symbol;Acc:HGNC:19044]	ENSG00000249715.12	FER1L5	90342	-0.942	4.47	8.36	0.00531	0.198	2.27
9	76419850	76651203	231354	+	ENSG00000187210	GCNT1	protein_coding	chromosome	glucosaminyl (N-acetyl) transferase 1 [Source:HGNC Symbol;Acc:HGNC:4203]	ENSG00000187210.14	GCNT1	2650	0.744	4.63	8.36	0.00533	0.198	2.27
9	114086126	114099291	13166	-	ENSG00000136883	KIF12	protein_coding	chromosome	kinesin family member 12 [Source:HGNC Symbol;Acc:HGNC:21495]	ENSG00000136883.14	KIF12	113220	-1.01	4.94	8.35	0.00534	0.198	2.27
4	17460261	17512206	51946	-	ENSG00000151552	QDPR	protein_coding	chromosome	quinoid dihydropteridine reductase [Source:HGNC Symbol;Acc:HGNC:9752]	ENSG00000151552.12	QDPR	5860	-0.94	4.29	8.35	0.00534	0.198	2.27
5	169583636	169604778	21143	+	ENSG00000040275	SPDL1	protein_coding	chromosome	spindle apparatus coiled-coil protein 1 [Source:HGNC Symbol;Acc:HGNC:26010]	ENSG00000040275.17	SPDL1	54908	0.689	2.96	8.34	0.00537	0.198	2.27
13	52455429	52476628	21200	+	ENSG00000136108	CKAP2	protein_coding	chromosome	cytoskeleton associated protein 2 [Source:HGNC Symbol;Acc:HGNC:1990]	ENSG00000136108.15	CKAP2	26586	0.749	3.95	8.34	0.00538	0.198	2.27
10	60778331	60794852	16522	+	ENSG00000170312	CDK1	protein_coding	chromosome	cyclin dependent kinase 1 [Source:HGNC Symbol;Acc:HGNC:1722]	ENSG00000170312.16	CDK1	983	1.24	2.95	8.34	0.00538	0.198	2.27
11	59107185	59127412	20228	+	ENSG00000189057	FAM111B	protein_coding	chromosome	family with sequence similarity 111 member B [Source:HGNC Symbol;Acc:HGNC:24200]	ENSG00000189057.11	FAM111B	374393	1.18	3.33	8.33	0.00538	0.198	2.27
15	90083045	90102504	19460	-	ENSG00000182054	IDH2	protein_coding	chromosome	isocitrate dehydrogenase (NADP(+)) 2, mitochondrial [Source:HGNC Symbol;Acc:HGNC:5383]	ENSG00000182054.9	IDH2	3418	0.601	6.13	8.31	0.00544	0.2	2.26
12	29337352	29381189	43838	-	ENSG00000087502	ERGIC2	protein_coding	chromosome	ERGIC and golgi 2 [Source:HGNC Symbol;Acc:HGNC:30208]	ENSG00000087502.18	ERGIC2	51290	0.571	5.38	8.31	0.00546	0.2	2.26
19	53258292	53261837	3546	+	ENSG00000196131	VN1R2	protein_coding	chromosome	vomeronasal 1 receptor 2 [Source:HGNC Symbol;Acc:HGNC:19872]	ENSG00000196131.6	VN1R2	317701	1.13	2.52	8.3	0.00547	0.2	2.26
1	197084127	197146694	62568	-	ENSG00000066279	ASPM	protein_coding	chromosome	abnormal spindle microtubule assembly [Source:HGNC Symbol;Acc:HGNC:19048]	ENSG00000066279.18	ASPM	259266	1.29	4.74	8.3	0.00548	0.2	2.26
2	99545419	100192428	647010	-	ENSG00000144218	AFF3	protein_coding	chromosome	AF4/FMR2 family member 3 [Source:HGNC Symbol;Acc:HGNC:6473]	ENSG00000144218.19	AFF3	3899	-1.03	7.55	8.3	0.00548	0.2	2.26
8	43034194	43085788	51595	+	ENSG00000168522	FNTA	protein_coding	chromosome	farnesyltransferase, CAAX box, alpha [Source:HGNC Symbol;Acc:HGNC:3782]	ENSG00000168522.13	FNTA	2339	0.309	6.51	8.3	0.00548	0.2	2.26
4	184694085	184734130	40046	-	ENSG00000151725	CENPU	protein_coding	chromosome	centromere protein U [Source:HGNC Symbol;Acc:HGNC:21348]	ENSG00000151725.12	CENPU	79682	0.898	2.97	8.28	0.00552	0.2	2.26
1	115641970	115698224	56255	+	ENSG00000173218	VANGL1	protein_coding	chromosome	VANGL planar cell polarity protein 1 [Source:HGNC Symbol;Acc:HGNC:15512]	ENSG00000173218.15	VANGL1	81839	0.548	4.44	8.25	0.00561	0.203	2.25
19	48469208	48482314	13107	+	ENSG00000105443	CYTH2	protein_coding	chromosome	cytohesin 2 [Source:HGNC Symbol;Acc:HGNC:9502]	ENSG00000105443.15	CYTH2	9266	-0.358	7.3	8.24	0.00564	0.204	2.25
3	195863364	195911945	48582	-	ENSG00000061938	TNK2	protein_coding	chromosome	tyrosine kinase non receptor 2 [Source:HGNC Symbol;Acc:HGNC:19297]	ENSG00000061938.19	TNK2	10188	-0.553	7.08	8.23	0.00567	0.205	2.25
4	24806117	24980204	174088	-	ENSG00000181982	CCDC149	protein_coding	chromosome	coiled-coil domain containing 149 [Source:HGNC Symbol;Acc:HGNC:25405]	ENSG00000181982.18	CCDC149	91050	-0.402	5.05	8.22	0.0057	0.205	2.24
8	57994509	58204279	209771	+	ENSG00000169122	FAM110B	protein_coding	chromosome	family with sequence similarity 110 member B [Source:HGNC Symbol;Acc:HGNC:28587]	ENSG00000169122.11	FAM110B	90362	-0.936	4.28	8.2	0.00573	0.206	2.24
8	97775057	97853013	77957	+	ENSG00000104341	LAPTM4B	protein_coding	chromosome	lysosomal protein transmembrane 4 beta [Source:HGNC Symbol;Acc:HGNC:13646]	ENSG00000104341.17	LAPTM4B	55353	0.696	4.85	8.2	0.00574	0.206	2.24
6	34877462	34888071	10610	-	ENSG00000064995	TAF11	protein_coding	chromosome	TATA-box binding protein associated factor 11 [Source:HGNC Symbol;Acc:HGNC:11544]	ENSG00000064995.18	TAF11	6882	0.443	3.89	8.19	0.00578	0.207	2.24
10	13161554	13211104	49551	+	ENSG00000065328	MCM10	protein_coding	chromosome	minichromosome maintenance 10 replication initiation factor [Source:HGNC Symbol;Acc:HGNC:18043]	ENSG00000065328.16	MCM10	55388	1.58	2.58	8.19	0.00578	0.207	2.24
2	206765357	206796189	30833	+	ENSG00000118246	FASTKD2	protein_coding	chromosome	FAST kinase domains 2 [Source:HGNC Symbol;Acc:HGNC:29160]	ENSG00000118246.14	FASTKD2	22868	0.551	5.25	8.18	0.0058	0.207	2.24
17	81887835	81891586	3752	-	ENSG00000183684	ALYREF	protein_coding	chromosome	Aly/REF export factor [Source:HGNC Symbol;Acc:HGNC:19071]	ENSG00000183684.8	ALYREF	10189	0.682	3.76	8.16	0.00586	0.209	2.23
CHR_HSCHR6_MHC_SSTO_CTG1	33550562	33556643	6082	+	ENSG00000225553	PHF1	protein_coding	chromosome	PHD finger protein 1 [Source:HGNC Symbol;Acc:HGNC:8919]	ENSG00000225553.7	PHF1	5252	-0.497	5.07	8.15	0.00589	0.209	2.23
6	131628442	131747418	118977	+	ENSG00000154269	ENPP3	protein_coding	chromosome	ectonucleotide pyrophosphatase/phosphodiesterase 3 [Source:HGNC Symbol;Acc:HGNC:3358]	ENSG00000154269.15	ENPP3	5169	1.64	2.2	8.14	0.0059	0.209	2.23
7	143132077	143139739	7663	+	ENSG00000159763	PIP	protein_coding	chromosome	prolactin induced protein [Source:HGNC Symbol;Acc:HGNC:8993]	ENSG00000159763.4	PIP	5304	-2.2	6.78	8.13	0.00595	0.211	2.23
6	7389793	7418037	28245	+	ENSG00000124784	RIOK1	protein_coding	chromosome	RIO kinase 1 [Source:HGNC Symbol;Acc:HGNC:18656]	ENSG00000124784.9	RIOK1	83732	0.557	4.22	8.12	0.00596	0.211	2.22
8	54135241	54148514	13274	+	ENSG00000137547	MRPL15	protein_coding	chromosome	mitochondrial ribosomal protein L15 [Source:HGNC Symbol;Acc:HGNC:14054]	ENSG00000137547.9	MRPL15	29088	0.57	3.52	8.09	0.00606	0.213	2.22
20	1180561	1185415	4855	-	ENSG00000125895	TMEM74B	protein_coding	chromosome	transmembrane protein 74B [Source:HGNC Symbol;Acc:HGNC:15893]	ENSG00000125895.5	TMEM74B	55321	1.13	1.8	8.09	0.00607	0.213	2.22
4	127880893	127899224	18332	+	ENSG00000142731	PLK4	protein_coding	chromosome	polo like kinase 4 [Source:HGNC Symbol;Acc:HGNC:11397]	ENSG00000142731.11	PLK4	10733	0.938	2.33	8.09	0.00607	0.213	2.22
4	4415742	4542346	126605	-	ENSG00000168818	STX18	protein_coding	chromosome	syntaxin 18 [Source:HGNC Symbol;Acc:HGNC:15942]	ENSG00000168818.10	STX18	53407	-0.333	4.92	8.06	0.00614	0.215	2.21
8	47960185	47978160	17976	+	ENSG00000104738	MCM4	protein_coding	chromosome	minichromosome maintenance complex component 4 [Source:HGNC Symbol;Acc:HGNC:6947]	ENSG00000104738.18	MCM4	4173	0.597	5.18	8.06	0.00615	0.215	2.21
9	14611071	14693471	82401	-	ENSG00000175893	ZDHHC21	protein_coding	chromosome	zinc finger DHHC-type containing 21 [Source:HGNC Symbol;Acc:HGNC:20750]	ENSG00000175893.11	ZDHHC21	340481	0.407	5.62	8.06	0.00615	0.215	2.21
12	49791146	49828750	37605	-	ENSG00000167566	NCKAP5L	protein_coding	chromosome	NCK associated protein 5 like [Source:HGNC Symbol;Acc:HGNC:29321]	ENSG00000167566.17	NCKAP5L	57701	-0.322	5.4	8.05	0.00617	0.215	2.21
1	93448131	93554661	106531	+	ENSG00000137942	FNBP1L	protein_coding	chromosome	formin binding protein 1 like [Source:HGNC Symbol;Acc:HGNC:20851]	ENSG00000137942.16	FNBP1L	54874	0.515	6.31	8.03	0.00623	0.217	2.21
15	24955034	25000276	45243	+	ENSG00000214265	AC124312.1	protein_coding	chromosome	novel protein	ENSG00000214265.11	AC124312.1	NA	-0.544	3.1	8.03	0.00624	0.217	2.2
2	68157888	68176238	18351	+	ENSG00000115946	PNO1	protein_coding	chromosome	partner of NOB1 homolog [Source:HGNC Symbol;Acc:HGNC:32790]	ENSG00000115946.8	PNO1	56902	0.439	3.44	8.03	0.00625	0.217	2.2
20	49113339	49188367	75029	-	ENSG00000124214	STAU1	protein_coding	chromosome	staufen double-stranded RNA binding protein 1 [Source:HGNC Symbol;Acc:HGNC:11370]	ENSG00000124214.19	STAU1	6780	0.386	6.39	8.01	0.00629	0.217	2.2
16	68310974	68358563	47590	+	ENSG00000132600	PRMT7	protein_coding	chromosome	protein arginine methyltransferase 7 [Source:HGNC Symbol;Acc:HGNC:25557]	ENSG00000132600.16	PRMT7	54496	-0.366	4.93	8.02	0.00629	0.217	2.2
6	53336943	53337346	404	-	ENSG00000217527	RPS16P5	transcribed_processed_pseudogene	chromosome	ribosomal protein S16 pseudogene 5 [Source:HGNC Symbol;Acc:HGNC:36183]	ENSG00000217527.1	RPS16P5	NA	-0.956	2.35	8.01	0.00631	0.217	2.2
6	132722787	132734765	11979	-	ENSG00000093134	VNN3	protein_coding	chromosome	vanin 3 [Source:HGNC Symbol;Acc:HGNC:16431]	ENSG00000093134.14	VNN3	55350	1.82	1.58	8	0.00633	0.217	2.2
11	78015715	78046191	30477	-	ENSG00000151364	KCTD14	protein_coding	chromosome	potassium channel tetramerization domain containing 14 [Source:HGNC Symbol;Acc:HGNC:23295]	ENSG00000151364.17	KCTD14	65987	1.39	1.33	8	0.00634	0.217	2.2
X	151396515	151409364	12850	+	ENSG00000160131	VMA21	protein_coding	chromosome	vacuolar ATPase assembly factor VMA21 [Source:HGNC Symbol;Acc:HGNC:22082]	ENSG00000160131.13	VMA21	203547	0.38	4.92	8	0.00634	0.217	2.2
7	75092573	75149817	57245	+	ENSG00000174428	GTF2IRD2B	protein_coding	chromosome	GTF2I repeat domain containing 2B [Source:HGNC Symbol;Acc:HGNC:33125]	ENSG00000174428.18	GTF2IRD2B	389524	-0.413	5.91	7.99	0.00635	0.217	2.2
7	137874979	138002086	127108	-	ENSG00000182158	CREB3L2	protein_coding	chromosome	cAMP responsive element binding protein 3 like 2 [Source:HGNC Symbol;Acc:HGNC:23720]	ENSG00000182158.15	CREB3L2	64764	0.503	7.48	7.99	0.00636	0.217	2.2
11	95165513	95232541	67029	-	ENSG00000149212	SESN3	protein_coding	chromosome	sestrin 3 [Source:HGNC Symbol;Acc:HGNC:23060]	ENSG00000149212.12	SESN3	143686	0.867	6.54	7.98	0.00639	0.218	2.19
2	110637528	110678063	40536	-	ENSG00000169679	BUB1	protein_coding	chromosome	BUB1 mitotic checkpoint serine/threonine kinase [Source:HGNC Symbol;Acc:HGNC:1148]	ENSG00000169679.15	BUB1	699	1.25	3.08	7.98	0.00639	0.218	2.19
7	87833568	87876360	42793	-	ENSG00000075303	SLC25A40	protein_coding	chromosome	solute carrier family 25 member 40 [Source:HGNC Symbol;Acc:HGNC:29680]	ENSG00000075303.13	SLC25A40	55972	0.661	3.85	7.96	0.00644	0.219	2.19
11	532242	537287	5046	-	ENSG00000174775	HRAS	protein_coding	chromosome	HRas proto-oncogene, GTPase [Source:HGNC Symbol;Acc:HGNC:5173]	ENSG00000174775.17	HRAS	3265	0.787	2.82	7.96	0.00646	0.219	2.19
6	33391823	33409896	18074	+	ENSG00000237649	KIFC1	protein_coding	chromosome	kinesin family member C1 [Source:HGNC Symbol;Acc:HGNC:6389]	ENSG00000237649.8	KIFC1	3833	1.01	3.05	7.95	0.00647	0.219	2.19
22	40769630	40819399	49770	-	ENSG00000100372	SLC25A17	protein_coding	chromosome	solute carrier family 25 member 17 [Source:HGNC Symbol;Acc:HGNC:10987]	ENSG00000100372.15	SLC25A17	10478	0.455	3.27	7.94	0.00651	0.22	2.19
19	45815410	45863194	47785	-	ENSG00000125755	SYMPK	protein_coding	chromosome	symplekin [Source:HGNC Symbol;Acc:HGNC:22935]	ENSG00000125755.19	SYMPK	8189	-0.26	6.68	7.94	0.00651	0.22	2.19
10	5638867	5666595	27729	-	ENSG00000196372	ASB13	protein_coding	chromosome	ankyrin repeat and SOCS box containing 13 [Source:HGNC Symbol;Acc:HGNC:19765]	ENSG00000196372.13	ASB13	79754	-0.588	3.8	7.94	0.00652	0.22	2.19
22	41969475	41998221	28747	+	ENSG00000100167	SEPTIN3	protein_coding	chromosome	septin 3 [Source:HGNC Symbol;Acc:HGNC:10750]	ENSG00000100167.20	SEPTIN3	55964	1.08	2.87	7.93	0.00654	0.22	2.18
1	75724347	75787575	63229	+	ENSG00000117054	ACADM	protein_coding	chromosome	acyl-CoA dehydrogenase medium chain [Source:HGNC Symbol;Acc:HGNC:89]	ENSG00000117054.13	ACADM	34	0.522	4.23	7.93	0.00656	0.22	2.18
4	52020706	52038482	17777	-	ENSG00000163069	SGCB	protein_coding	chromosome	sarcoglycan beta [Source:HGNC Symbol;Acc:HGNC:10806]	ENSG00000163069.12	SGCB	6443	0.432	4.83	7.91	0.00662	0.222	2.18
1	241628853	241640254	11402	-	ENSG00000203668	CHML	protein_coding	chromosome	CHM like Rab escort protein [Source:HGNC Symbol;Acc:HGNC:1941]	ENSG00000203668.2	CHML	1122	0.58	5.96	7.9	0.00664	0.222	2.18
CHR_HSCHR7_2_CTG6	143002301	143023868	21568	-	ENSG00000276615	KEL	protein_coding	chromosome	Kell metallo-endopeptidase (Kell blood group) [Source:HGNC Symbol;Acc:HGNC:6308]	ENSG00000276615.2	KEL	3792	-2.28	0.56	7.9	0.00664	0.222	2.18
8	101686542	102124907	438366	-	ENSG00000104490	NCALD	protein_coding	chromosome	neurocalcin delta [Source:HGNC Symbol;Acc:HGNC:7655]	ENSG00000104490.18	NCALD	83988	0.803	4.86	7.89	0.00668	0.222	2.18
5	115520908	115544775	23868	-	ENSG00000145780	FEM1C	protein_coding	chromosome	fem-1 homolog C [Source:HGNC Symbol;Acc:HGNC:16933]	ENSG00000145780.8	FEM1C	56929	0.39	4.89	7.89	0.00668	0.222	2.18
CHR_HG1832_PATCH	210328252	210679653	351402	+	ENSG00000280680	HHAT	protein_coding	chromosome	hedgehog acyltransferase [Source:HGNC Symbol;Acc:HGNC:18270]	ENSG00000280680.3	HHAT	55733	-0.517	4.35	7.88	0.0067	0.222	2.17
8	56300010	56320776	20767	-	ENSG00000170786	SDR16C5	protein_coding	chromosome	short chain dehydrogenase/reductase family 16C member 5 [Source:HGNC Symbol;Acc:HGNC:30311]	ENSG00000170786.12	SDR16C5	195814	1.56	1.77	7.88	0.00671	0.222	2.17
5	115267190	115296693	29504	-	ENSG00000164221	CCDC112	protein_coding	chromosome	coiled-coil domain containing 112 [Source:HGNC Symbol;Acc:HGNC:28599]	ENSG00000164221.13	CCDC112	153733	0.671	3.82	7.87	0.00675	0.223	2.17
11	93144174	93197991	53818	-	ENSG00000180773	SLC36A4	protein_coding	chromosome	solute carrier family 36 member 4 [Source:HGNC Symbol;Acc:HGNC:19660]	ENSG00000180773.15	SLC36A4	120103	0.61	3.57	7.87	0.00675	0.223	2.17
5	80626226	80654983	28758	-	ENSG00000228716	DHFR	protein_coding	chromosome	dihydrofolate reductase [Source:HGNC Symbol;Acc:HGNC:2861]	ENSG00000228716.7	DHFR	1719	0.618	4.47	7.87	0.00675	0.223	2.17
11	66744451	66843328	98878	+	ENSG00000173715	C11orf80	protein_coding	chromosome	chromosome 11 open reading frame 80 [Source:HGNC Symbol;Acc:HGNC:26197]	ENSG00000173715.16	C11orf80	79703	0.615	3.9	7.86	0.00679	0.223	2.17
12	12611827	12645108	33282	+	ENSG00000111269	CREBL2	protein_coding	chromosome	cAMP responsive element binding protein like 2 [Source:HGNC Symbol;Acc:HGNC:2350]	ENSG00000111269.3	CREBL2	1389	-0.413	5.46	7.85	0.00682	0.224	2.17
16	57610652	57665580	54929	+	ENSG00000205336	ADGRG1	protein_coding	chromosome	adhesion G protein-coupled receptor G1 [Source:HGNC Symbol;Acc:HGNC:4512]	ENSG00000205336.12	ADGRG1	9289	0.404	5.28	7.84	0.00684	0.224	2.16
10	110644336	110839468	195133	+	ENSG00000203867	RBM20	protein_coding	chromosome	RNA binding motif protein 20 [Source:HGNC Symbol;Acc:HGNC:27424]	ENSG00000203867.8	RBM20	282996	0.648	4.25	7.84	0.00685	0.224	2.16
9	89311195	89316703	5509	+	ENSG00000123975	CKS2	protein_coding	chromosome	CDC28 protein kinase regulatory subunit 2 [Source:HGNC Symbol;Acc:HGNC:2000]	ENSG00000123975.5	CKS2	1164	1.22	2.03	7.82	0.0069	0.225	2.16
2	74152528	74178898	26371	-	ENSG00000114978	MOB1A	protein_coding	chromosome	MOB kinase activator 1A [Source:HGNC Symbol;Acc:HGNC:16015]	ENSG00000114978.18	MOB1A	55233	0.251	6.32	7.82	0.00691	0.225	2.16
6	26195595	26199293	3699	-	ENSG00000282988	AL031777.3	protein_coding	chromosome	novel protein	ENSG00000282988.2	AL031777.3	NA	0.871	3.27	7.82	0.00691	0.225	2.16
17	69244311	69327244	82934	-	ENSG00000154265	ABCA5	protein_coding	chromosome	ATP binding cassette subfamily A member 5 [Source:HGNC Symbol;Acc:HGNC:35]	ENSG00000154265.16	ABCA5	23461	-0.517	5.31	7.82	0.00692	0.225	2.16
3	101457241	101457732	492	-	ENSG00000282978	AC110994.2	processed_pseudogene	chromosome	basic transcription factor 3 (BTF3) pseudogene	ENSG00000282978.1	AC110994.2	NA	-1.19	-0.0433	7.82	0.00692	0.225	2.16
7	41960949	42237870	276922	-	ENSG00000106571	GLI3	protein_coding	chromosome	GLI family zinc finger 3 [Source:HGNC Symbol;Acc:HGNC:4319]	ENSG00000106571.14	GLI3	2737	-0.77	6.78	7.81	0.00694	0.225	2.16
10	73731824	73733638	1815	+	ENSG00000235316	DUSP8P5	processed_pseudogene	chromosome	dual specificity phosphatase 8 pseudogene 5 [Source:HGNC Symbol;Acc:HGNC:45003]	ENSG00000235316.1	DUSP8P5	NA	-1.05	2.83	7.8	0.00697	0.225	2.16
20	19757606	20002459	244854	+	ENSG00000132669	RIN2	protein_coding	chromosome	Ras and Rab interactor 2 [Source:HGNC Symbol;Acc:HGNC:18750]	ENSG00000132669.13	RIN2	54453	-0.441	6.5	7.8	0.00698	0.225	2.16
11	28020619	28108156	87538	-	ENSG00000121621	KIF18A	protein_coding	chromosome	kinesin family member 18A [Source:HGNC Symbol;Acc:HGNC:29441]	ENSG00000121621.7	KIF18A	81930	1.22	2.08	7.8	0.00699	0.225	2.16
19	49119544	49151026	31483	+	ENSG00000177380	PPFIA3	protein_coding	chromosome	PTPRF interacting protein alpha 3 [Source:HGNC Symbol;Acc:HGNC:9247]	ENSG00000177380.14	PPFIA3	8541	0.884	3.43	7.8	0.00699	0.225	2.16
14	73931501	73950414	18914	-	ENSG00000156050	FAM161B	protein_coding	chromosome	FAM161 centrosomal protein B [Source:HGNC Symbol;Acc:HGNC:19854]	ENSG00000156050.10	FAM161B	145483	-0.613	4.32	7.79	0.007	0.225	2.15
19	58474017	58481230	7214	+	ENSG00000083838	ZNF446	protein_coding	chromosome	zinc finger protein 446 [Source:HGNC Symbol;Acc:HGNC:21036]	ENSG00000083838.16	ZNF446	55663	-0.445	3.37	7.79	0.00702	0.225	2.15
1	244653103	244709033	55931	+	ENSG00000121644	DESI2	protein_coding	chromosome	desumoylating isopeptidase 2 [Source:HGNC Symbol;Acc:HGNC:24264]	ENSG00000121644.19	DESI2	51029	0.452	4.96	7.78	0.00704	0.225	2.15
11	6997085	7020346	23262	-	ENSG00000149050	ZNF214	protein_coding	chromosome	zinc finger protein 214 [Source:HGNC Symbol;Acc:HGNC:13006]	ENSG00000149050.10	ZNF214	7761	-0.958	2.4	7.78	0.00704	0.225	2.15
19	46860997	47005077	144081	+	ENSG00000160007	ARHGAP35	protein_coding	chromosome	Rho GTPase activating protein 35 [Source:HGNC Symbol;Acc:HGNC:4591]	ENSG00000160007.19	ARHGAP35	2909	-0.469	7.92	7.78	0.00704	0.225	2.15
6	18223860	18264548	40689	-	ENSG00000124795	DEK	protein_coding	chromosome	DEK proto-oncogene [Source:HGNC Symbol;Acc:HGNC:2768]	ENSG00000124795.17	DEK	7913	0.677	6.95	7.77	0.00708	0.225	2.15
1	119619377	119648266	28890	-	ENSG00000143067	ZNF697	protein_coding	chromosome	zinc finger protein 697 [Source:HGNC Symbol;Acc:HGNC:32034]	ENSG00000143067.5	ZNF697	90874	0.554	4.02	7.77	0.00709	0.225	2.15
4	121816444	121823933	7490	-	ENSG00000145386	CCNA2	protein_coding	chromosome	cyclin A2 [Source:HGNC Symbol;Acc:HGNC:1578]	ENSG00000145386.10	CCNA2	890	1.13	2.32	7.77	0.00709	0.225	2.15
4	158201604	158255416	53813	+	ENSG00000164124	TMEM144	protein_coding	chromosome	transmembrane protein 144 [Source:HGNC Symbol;Acc:HGNC:25633]	ENSG00000164124.11	TMEM144	55314	-0.722	5.26	7.76	0.00711	0.225	2.15
14	95086228	95158010	71783	-	ENSG00000100697	DICER1	protein_coding	chromosome	dicer 1, ribonuclease III [Source:HGNC Symbol;Acc:HGNC:17098]	ENSG00000100697.14	DICER1	23405	-0.521	7.38	7.76	0.00712	0.225	2.15
1	160995211	161021343	26133	-	ENSG00000158769	F11R	protein_coding	chromosome	F11 receptor [Source:HGNC Symbol;Acc:HGNC:14685]	ENSG00000158769.18	F11R	50848	0.443	6.44	7.75	0.00716	0.226	2.15
18	14629832	14632806	2975	-	ENSG00000264570	SNX19P3	processed_pseudogene	chromosome	sorting nexin 19 pseudogene 3 [Source:HGNC Symbol;Acc:HGNC:38116]	ENSG00000264570.1	SNX19P3	NA	-2.49	2.37	7.75	0.00716	0.226	2.15
9	94374569	94461042	86474	+	ENSG00000148110	MFSD14B	protein_coding	chromosome	major facilitator superfamily domain containing 14B [Source:HGNC Symbol;Acc:HGNC:23376]	ENSG00000148110.16	MFSD14B	84641	0.533	4.73	7.74	0.00717	0.226	2.14
10	6089034	6117457	28424	+	ENSG00000134453	RBM17	protein_coding	chromosome	RNA binding motif protein 17 [Source:HGNC Symbol;Acc:HGNC:16944]	ENSG00000134453.16	RBM17	84991	0.504	5.81	7.74	0.0072	0.226	2.14
4	73740541	73743716	3176	+	ENSG00000169429	CXCL8	protein_coding	chromosome	C-X-C motif chemokine ligand 8 [Source:HGNC Symbol;Acc:HGNC:6025]	ENSG00000169429.11	CXCL8	3576	1.51	1.75	7.73	0.00722	0.227	2.14
4	15963076	16084378	121303	-	ENSG00000007062	PROM1	protein_coding	chromosome	prominin 1 [Source:HGNC Symbol;Acc:HGNC:9454]	ENSG00000007062.11	PROM1	8842	1.36	4.71	7.72	0.00725	0.227	2.14
14	77505997	77616773	110777	-	ENSG00000100596	SPTLC2	protein_coding	chromosome	serine palmitoyltransferase long chain base subunit 2 [Source:HGNC Symbol;Acc:HGNC:11278]	ENSG00000100596.6	SPTLC2	9517	0.552	6.62	7.72	0.00727	0.228	2.14
3	46712115	46812574	100460	-	ENSG00000206549	PRSS50	protein_coding	chromosome	serine protease 50 [Source:HGNC Symbol;Acc:HGNC:17910]	ENSG00000206549.13	PRSS50	NA	-1.57	1.12	7.7	0.00732	0.228	2.14
10	25016612	25026664	10053	+	ENSG00000185875	THNSL1	protein_coding	chromosome	threonine synthase like 1 [Source:HGNC Symbol;Acc:HGNC:26160]	ENSG00000185875.13	THNSL1	79896	0.588	2.61	7.7	0.00733	0.228	2.13
22	39120167	39152680	32514	-	ENSG00000100307	CBX7	protein_coding	chromosome	chromobox 7 [Source:HGNC Symbol;Acc:HGNC:1557]	ENSG00000100307.13	CBX7	23492	-0.494	5.53	7.7	0.00734	0.228	2.13
20	33657087	33674463	17377	-	ENSG00000125967	NECAB3	protein_coding	chromosome	N-terminal EF-hand calcium binding protein 3 [Source:HGNC Symbol;Acc:HGNC:15851]	ENSG00000125967.16	NECAB3	63941	-0.558	4.73	7.69	0.00736	0.229	2.13
6	85607785	85643792	36008	-	ENSG00000135316	SYNCRIP	protein_coding	chromosome	synaptotagmin binding cytoplasmic RNA interacting protein [Source:HGNC Symbol;Acc:HGNC:16918]	ENSG00000135316.18	SYNCRIP	10492	0.545	7.15	7.68	0.00739	0.229	2.13
17	16546954	16569204	22251	-	ENSG00000141040	ZNF287	protein_coding	chromosome	zinc finger protein 287 [Source:HGNC Symbol;Acc:HGNC:13502]	ENSG00000141040.15	ZNF287	57336	-0.662	3.15	7.68	0.00741	0.229	2.13
CHR_HSCHR6_1_CTG5	170290703	170416388	125686	+	ENSG00000275333	FAM120B	protein_coding	chromosome	family with sequence similarity 120B [Source:HGNC Symbol;Acc:HGNC:21109]	ENSG00000275333.4	FAM120B	84498	-0.335	5.99	7.68	0.00741	0.229	2.13
10	128096659	128126423	29765	-	ENSG00000148773	MKI67	protein_coding	chromosome	marker of proliferation Ki-67 [Source:HGNC Symbol;Acc:HGNC:7107]	ENSG00000148773.14	MKI67	4288	1.08	6.62	7.67	0.00742	0.229	2.13
12	2877223	2941138	63916	+	ENSG00000078246	TULP3	protein_coding	chromosome	TUB like protein 3 [Source:HGNC Symbol;Acc:HGNC:12425]	ENSG00000078246.17	TULP3	7289	0.531	5.35	7.65	0.00753	0.231	2.12
1	224175756	224193441	17686	+	ENSG00000143753	DEGS1	protein_coding	chromosome	delta 4-desaturase, sphingolipid 1 [Source:HGNC Symbol;Acc:HGNC:13709]	ENSG00000143753.13	DEGS1	8560	0.756	5.46	7.64	0.00753	0.231	2.12
10	131966455	131982013	15559	-	ENSG00000176171	BNIP3	protein_coding	chromosome	BCL2 interacting protein 3 [Source:HGNC Symbol;Acc:HGNC:1084]	ENSG00000176171.11	BNIP3	664	0.575	4.73	7.64	0.00753	0.231	2.12
1	1724838	1745999	21162	-	ENSG00000215790	SLC35E2A	protein_coding	chromosome	solute carrier family 35 member E2A [Source:HGNC Symbol;Acc:HGNC:20863]	ENSG00000215790.7	SLC35E2A	9906	-0.482	5.8	7.64	0.00753	0.231	2.12
17	10492307	10518542	26236	-	ENSG00000109061	MYH1	protein_coding	chromosome	myosin heavy chain 1 [Source:HGNC Symbol;Acc:HGNC:7567]	ENSG00000109061.10	MYH1	4619	2.89	5.37	7.64	0.00754	0.231	2.12
2	96593170	96642787	49618	-	ENSG00000114982	KANSL3	protein_coding	chromosome	KAT8 regulatory NSL complex subunit 3 [Source:HGNC Symbol;Acc:HGNC:25473]	ENSG00000114982.19	KANSL3	55683	-0.277	7.07	7.64	0.00754	0.231	2.12
13	45390353	45391267	915	-	ENSG00000214455	RCN1P2	processed_pseudogene	chromosome	reticulocalbin 1 pseudogene 2 [Source:HGNC Symbol;Acc:HGNC:39204]	ENSG00000214455.4	RCN1P2	NA	1.36	2.94	7.63	0.00758	0.231	2.12
4	158182825	158183393	569	+	ENSG00000251073	NUDT19P5	processed_pseudogene	chromosome	nudix hydrolase 19 pseudogene 5 [Source:HGNC Symbol;Acc:HGNC:43589]	ENSG00000251073.1	NUDT19P5	NA	-1.18	1.38	7.63	0.00758	0.231	2.12
15	78104606	78131535	26930	-	ENSG00000136425	CIB2	protein_coding	chromosome	calcium and integrin binding family member 2 [Source:HGNC Symbol;Acc:HGNC:24579]	ENSG00000136425.14	CIB2	10518	1.23	1.54	7.63	0.0076	0.231	2.12
12	122752824	122771064	18241	+	ENSG00000139726	DENR	protein_coding	chromosome	density regulated re-initiation and release factor [Source:HGNC Symbol;Acc:HGNC:2769]	ENSG00000139726.11	DENR	8562	0.315	5.67	7.63	0.0076	0.231	2.12
1	6221193	6235972	14780	-	ENSG00000116237	ICMT	protein_coding	chromosome	isoprenylcysteine carboxyl methyltransferase [Source:HGNC Symbol;Acc:HGNC:5350]	ENSG00000116237.16	ICMT	23463	0.303	5.26	7.62	0.00763	0.231	2.12
3	131026850	131350465	323616	+	ENSG00000114670	NEK11	protein_coding	chromosome	NIMA related kinase 11 [Source:HGNC Symbol;Acc:HGNC:18593]	ENSG00000114670.14	NEK11	79858	-0.735	4.1	7.6	0.00769	0.232	2.11
3	155870650	155944020	73371	+	ENSG00000163655	GMPS	protein_coding	chromosome	guanine monophosphate synthase [Source:HGNC Symbol;Acc:HGNC:4378]	ENSG00000163655.16	GMPS	8833	0.476	6.69	7.6	0.00769	0.232	2.11
1	32775237	32818153	42917	-	ENSG00000134684	YARS	protein_coding	chromosome	tyrosyl-tRNA synthetase [Source:HGNC Symbol;Acc:HGNC:12840]	ENSG00000134684.10	YARS	8565	0.261	5.72	7.6	0.00772	0.233	2.11
14	49693105	49753150	60046	+	ENSG00000197776	KLHDC1	protein_coding	chromosome	kelch domain containing 1 [Source:HGNC Symbol;Acc:HGNC:19836]	ENSG00000197776.8	KLHDC1	122773	-0.719	2.8	7.59	0.00773	0.233	2.11
1	84643707	84690803	47097	-	ENSG00000117155	SSX2IP	protein_coding	chromosome	SSX family member 2 interacting protein [Source:HGNC Symbol;Acc:HGNC:16509]	ENSG00000117155.16	SSX2IP	117178	0.755	4.06	7.59	0.00774	0.233	2.11
2	102714630	102736888	22259	-	ENSG00000135953	MFSD9	protein_coding	chromosome	major facilitator superfamily domain containing 9 [Source:HGNC Symbol;Acc:HGNC:28158]	ENSG00000135953.11	MFSD9	84804	0.506	3.42	7.58	0.00779	0.233	2.11
CHR_HG2030_PATCH	133361598	133376314	14717	-	ENSG00000280951	SURF4	protein_coding	chromosome	surfeit 4 [Source:HGNC Symbol;Acc:HGNC:11476]	ENSG00000280951.3	SURF4	6836	0.498	6.03	7.58	0.00779	0.233	2.11
6	43605316	43629264	23949	-	ENSG00000172432	GTPBP2	protein_coding	chromosome	GTP binding protein 2 [Source:HGNC Symbol;Acc:HGNC:4670]	ENSG00000172432.19	GTPBP2	54676	0.336	5.53	7.57	0.0078	0.233	2.11
16	82035004	82098534	63531	+	ENSG00000086696	HSD17B2	protein_coding	chromosome	hydroxysteroid 17-beta dehydrogenase 2 [Source:HGNC Symbol;Acc:HGNC:5211]	ENSG00000086696.11	HSD17B2	3294	1.24	3.52	7.57	0.00781	0.233	2.11
9	104094260	104141419	47160	+	ENSG00000136824	SMC2	protein_coding	chromosome	structural maintenance of chromosomes 2 [Source:HGNC Symbol;Acc:HGNC:14011]	ENSG00000136824.19	SMC2	10592	0.502	4.55	7.57	0.00781	0.233	2.11
7	69598296	70793506	1195211	+	ENSG00000158321	AUTS2	protein_coding	chromosome	activator of transcription and developmental regulator AUTS2 [Source:HGNC Symbol;Acc:HGNC:14262]	ENSG00000158321.18	AUTS2	26053	-0.558	8.11	7.57	0.00781	0.233	2.11
11	64746389	64759974	13586	-	ENSG00000068976	PYGM	protein_coding	chromosome	glycogen phosphorylase, muscle associated [Source:HGNC Symbol;Acc:HGNC:9726]	ENSG00000068976.14	PYGM	5837	1.25	3.68	7.57	0.00783	0.233	2.11
X	101882288	101932079	49792	-	ENSG00000166432	ZMAT1	protein_coding	chromosome	zinc finger matrin-type 1 [Source:HGNC Symbol;Acc:HGNC:29377]	ENSG00000166432.15	ZMAT1	84460	-0.497	5.85	7.56	0.00784	0.233	2.11
1	53765478	53838463	72986	-	ENSG00000058804	NDC1	protein_coding	chromosome	NDC1 transmembrane nucleoporin [Source:HGNC Symbol;Acc:HGNC:25525]	ENSG00000058804.12	NDC1	55706	0.618	3.62	7.55	0.00789	0.234	2.1
1	154155304	154194648	39345	-	ENSG00000143549	TPM3	protein_coding	chromosome	tropomyosin 3 [Source:HGNC Symbol;Acc:HGNC:12012]	ENSG00000143549.21	TPM3	7170	0.451	7.91	7.54	0.00793	0.234	2.1
5	134524312	134583230	58919	+	ENSG00000043143	JADE2	protein_coding	chromosome	jade family PHD finger 2 [Source:HGNC Symbol;Acc:HGNC:22984]	ENSG00000043143.20	JADE2	23338	-0.462	6.12	7.54	0.00795	0.234	2.1
3	179396088	179451476	55389	-	ENSG00000114450	GNB4	protein_coding	chromosome	G protein subunit beta 4 [Source:HGNC Symbol;Acc:HGNC:20731]	ENSG00000114450.10	GNB4	59345	0.419	6.39	7.54	0.00795	0.234	2.1
7	26201162	26213607	12446	+	ENSG00000122565	CBX3	protein_coding	chromosome	chromobox 3 [Source:HGNC Symbol;Acc:HGNC:1553]	ENSG00000122565.19	CBX3	11335	0.403	5.76	7.54	0.00795	0.234	2.1
11	75717838	75732958	15121	+	ENSG00000166391	MOGAT2	protein_coding	chromosome	monoacylglycerol O-acyltransferase 2 [Source:HGNC Symbol;Acc:HGNC:23248]	ENSG00000166391.15	MOGAT2	80168	1.34	2.34	7.52	0.00799	0.235	2.1
2	241551424	241574131	22708	+	ENSG00000176720	BOK	protein_coding	chromosome	BCL2 family apoptosis regulator BOK [Source:HGNC Symbol;Acc:HGNC:1087]	ENSG00000176720.6	BOK	666	0.594	3.96	7.52	0.00802	0.235	2.1
1	203090654	203167405	76752	+	ENSG00000163485	ADORA1	protein_coding	chromosome	adenosine A1 receptor [Source:HGNC Symbol;Acc:HGNC:262]	ENSG00000163485.17	ADORA1	134	1.09	2.33	7.5	0.00809	0.237	2.09
3	65353525	66038834	685310	-	ENSG00000151276	MAGI1	protein_coding	chromosome	membrane associated guanylate kinase, WW and PDZ domain containing 1 [Source:HGNC Symbol;Acc:HGNC:946]	ENSG00000151276.23	MAGI1	9223	-0.502	6.69	7.49	0.00814	0.238	2.09
16	54283304	54286787	3484	-	ENSG00000177508	IRX3	protein_coding	chromosome	iroquois homeobox 3 [Source:HGNC Symbol;Acc:HGNC:14360]	ENSG00000177508.12	IRX3	79191	-0.781	6.27	7.48	0.00817	0.239	2.09
12	130872037	130877678	5642	+	ENSG00000132341	RAN	protein_coding	chromosome	RAN, member RAS oncogene family [Source:HGNC Symbol;Acc:HGNC:9846]	ENSG00000132341.12	RAN	5901	0.555	5.51	7.48	0.00818	0.239	2.09
1	43358981	43363203	4223	+	ENSG00000117399	CDC20	protein_coding	chromosome	cell division cycle 20 [Source:HGNC Symbol;Acc:HGNC:1723]	ENSG00000117399.14	CDC20	991	1.48	1.59	7.47	0.00823	0.24	2.08
5	160421855	160428739	6885	+	ENSG00000164611	PTTG1	protein_coding	chromosome	PTTG1 regulator of sister chromatid separation, securin [Source:HGNC Symbol;Acc:HGNC:9690]	ENSG00000164611.13	PTTG1	9232	1.29	1.88	7.45	0.00829	0.241	2.08
6	80003887	80042527	38641	+	ENSG00000112742	TTK	protein_coding	chromosome	TTK protein kinase [Source:HGNC Symbol;Acc:HGNC:12401]	ENSG00000112742.10	TTK	7272	1.3	2.32	7.43	0.00835	0.241	2.08
3	160399274	160434954	35681	+	ENSG00000113810	SMC4	protein_coding	chromosome	structural maintenance of chromosomes 4 [Source:HGNC Symbol;Acc:HGNC:14013]	ENSG00000113810.16	SMC4	10051	0.625	6.1	7.44	0.00835	0.241	2.08
2	9951693	10002277	50585	+	ENSG00000134317	GRHL1	protein_coding	chromosome	grainyhead like transcription factor 1 [Source:HGNC Symbol;Acc:HGNC:17923]	ENSG00000134317.18	GRHL1	29841	0.583	5.52	7.44	0.00835	0.241	2.08
4	122826708	122898236	71529	+	ENSG00000138685	FGF2	protein_coding	chromosome	fibroblast growth factor 2 [Source:HGNC Symbol;Acc:HGNC:3676]	ENSG00000138685.15	FGF2	2247	-0.985	3.81	7.44	0.00835	0.241	2.08
1	40450102	40463718	13617	+	ENSG00000187801	ZFP69B	protein_coding	chromosome	ZFP69 zinc finger protein B [Source:HGNC Symbol;Acc:HGNC:28053]	ENSG00000187801.15	ZFP69B	65243	0.753	1.74	7.44	0.00835	0.241	2.08
1	89821014	89936611	115598	+	ENSG00000171492	LRRC8D	protein_coding	chromosome	leucine rich repeat containing 8 VRAC subunit D [Source:HGNC Symbol;Acc:HGNC:16992]	ENSG00000171492.14	LRRC8D	55144	0.471	4.3	7.43	0.00836	0.241	2.08
CHR_HSCHR11_3_CTG1	1086525	1116069	29545	+	ENSG00000278466	MUC2	protein_coding	chromosome	mucin 2, oligomeric mucus/gel-forming [Source:HGNC Symbol;Acc:HGNC:7512]	ENSG00000278466.3	MUC2	4583	-3.49	6.27	7.43	0.00839	0.241	2.08
10	5765223	5842132	76910	-	ENSG00000057608	GDI2	protein_coding	chromosome	GDP dissociation inhibitor 2 [Source:HGNC Symbol;Acc:HGNC:4227]	ENSG00000057608.17	GDI2	2665	0.473	7.03	7.42	0.00842	0.242	2.07
19	49506816	49526428	19613	+	ENSG00000104870	FCGRT	protein_coding	chromosome	Fc fragment of IgG receptor and transporter [Source:HGNC Symbol;Acc:HGNC:3621]	ENSG00000104870.13	FCGRT	2217	-0.666	5.87	7.41	0.00845	0.242	2.07
14	61187559	61550976	363418	+	ENSG00000027075	PRKCH	protein_coding	chromosome	protein kinase C eta [Source:HGNC Symbol;Acc:HGNC:9403]	ENSG00000027075.15	PRKCH	5583	-0.376	5.12	7.41	0.00846	0.242	2.07
6	27866849	27867529	681	-	ENSG00000184357	HIST1H1B	protein_coding	chromosome	histone cluster 1 H1 family member b [Source:HGNC Symbol;Acc:HGNC:4719]	ENSG00000184357.4	HIST1H1B	3009	1.14	3.39	7.4	0.00848	0.242	2.07
6	485154	693139	207986	-	ENSG00000112685	EXOC2	protein_coding	chromosome	exocyst complex component 2 [Source:HGNC Symbol;Acc:HGNC:24968]	ENSG00000112685.14	EXOC2	55770	0.813	5.48	7.4	0.00849	0.242	2.07
3	52524385	52535054	10670	-	ENSG00000168268	NT5DC2	protein_coding	chromosome	5'-nucleotidase domain containing 2 [Source:HGNC Symbol;Acc:HGNC:25717]	ENSG00000168268.11	NT5DC2	64943	0.517	4.16	7.4	0.00852	0.243	2.07
17	28905250	28951771	46522	-	ENSG00000109118	PHF12	protein_coding	chromosome	PHD finger protein 12 [Source:HGNC Symbol;Acc:HGNC:20816]	ENSG00000109118.14	PHF12	57649	-0.286	6.9	7.38	0.00857	0.243	2.07
15	101961603	101976543	14941	+	ENSG00000185596	WASH3P	transcribed_unprocessed_pseudogene	chromosome	WASP family homolog 3, pseudogene [Source:HGNC Symbol;Acc:HGNC:24362]	ENSG00000185596.16	WASH3P	NA	-0.461	4.82	7.38	0.00857	0.243	2.07
12	132710819	132722734	11916	+	ENSG00000247077	PGAM5	protein_coding	chromosome	PGAM family member 5, mitochondrial serine/threonine protein phosphatase [Source:HGNC Symbol;Acc:HGNC:28763]	ENSG00000247077.7	PGAM5	192111	0.306	4.99	7.38	0.00857	0.243	2.07
4	158124474	158173318	48845	-	ENSG00000164125	GASK1B	protein_coding	chromosome	golgi associated kinase 1B [Source:HGNC Symbol;Acc:HGNC:25312]	ENSG00000164125.15	GASK1B	51313	-0.786	7.2	7.38	0.0086	0.244	2.07
10	42513510	42552822	39313	-	ENSG00000234420	ZNF37BP	transcribed_processed_pseudogene	chromosome	zinc finger protein 37B, pseudogene [Source:HGNC Symbol;Acc:HGNC:13103]	ENSG00000234420.7	ZNF37BP	NA	-0.315	6.25	7.37	0.00863	0.244	2.06
16	46796603	46831180	34578	-	ENSG00000155330	C16orf87	protein_coding	chromosome	chromosome 16 open reading frame 87 [Source:HGNC Symbol;Acc:HGNC:33754]	ENSG00000155330.10	C16orf87	388272	0.72	3.2	7.36	0.00868	0.245	2.06
12	13000420	13004830	4411	+	ENSG00000183935	HTR7P1	transcribed_processed_pseudogene	chromosome	5-hydroxytryptamine receptor 7 pseudogene 1 [Source:HGNC Symbol;Acc:HGNC:30411]	ENSG00000183935.5	HTR7P1	NA	-0.799	3.58	7.35	0.0087	0.245	2.06
1	152032506	152047907	15402	-	ENSG00000163191	S100A11	protein_coding	chromosome	S100 calcium binding protein A11 [Source:HGNC Symbol;Acc:HGNC:10488]	ENSG00000163191.6	S100A11	6282	0.624	7.33	7.35	0.00873	0.246	2.06
16	88803789	88809258	5470	+	ENSG00000167513	CDT1	protein_coding	chromosome	chromatin licensing and DNA replication factor 1 [Source:HGNC Symbol;Acc:HGNC:24576]	ENSG00000167513.9	CDT1	81620	0.611	2.91	7.33	0.00878	0.247	2.06
4	169094259	169270956	176698	-	ENSG00000154447	SH3RF1	protein_coding	chromosome	SH3 domain containing ring finger 1 [Source:HGNC Symbol;Acc:HGNC:17650]	ENSG00000154447.15	SH3RF1	57630	-0.65	6.01	7.33	0.00881	0.248	2.05
2	219418377	219426734	8358	+	ENSG00000175084	DES	protein_coding	chromosome	desmin [Source:HGNC Symbol;Acc:HGNC:2770]	ENSG00000175084.12	DES	1674	1.95	4.76	7.32	0.00883	0.248	2.05
16	4354542	4425705	71164	-	ENSG00000262246	CORO7	protein_coding	chromosome	coronin 7 [Source:HGNC Symbol;Acc:HGNC:26161]	ENSG00000262246.6	CORO7	79585	-0.332	4.86	7.31	0.00887	0.249	2.05
11	86302211	86345943	43733	+	ENSG00000149196	HIKESHI	protein_coding	chromosome	heat shock protein nuclear import factor hikeshi [Source:HGNC Symbol;Acc:HGNC:26938]	ENSG00000149196.16	HIKESHI	51501	0.438	3.38	7.3	0.00893	0.249	2.05
13	44939249	44989471	50223	-	ENSG00000083635	NUFIP1	protein_coding	chromosome	nuclear FMR1 interacting protein 1 [Source:HGNC Symbol;Acc:HGNC:8057]	ENSG00000083635.8	NUFIP1	26747	0.433	2.91	7.3	0.00895	0.249	2.05
1	85318481	85578363	259883	-	ENSG00000153904	DDAH1	protein_coding	chromosome	dimethylarginine dimethylaminohydrolase 1 [Source:HGNC Symbol;Acc:HGNC:2715]	ENSG00000153904.20	DDAH1	23576	0.53	4.89	7.29	0.00895	0.249	2.05
15	59105126	59125045	19920	+	ENSG00000157456	CCNB2	protein_coding	chromosome	cyclin B2 [Source:HGNC Symbol;Acc:HGNC:1580]	ENSG00000157456.8	CCNB2	9133	1.15	2.12	7.29	0.00895	0.249	2.05
16	80597907	80804598	206692	-	ENSG00000166446	CDYL2	protein_coding	chromosome	chromodomain Y like 2 [Source:HGNC Symbol;Acc:HGNC:23030]	ENSG00000166446.15	CDYL2	124359	-0.923	6	7.29	0.00897	0.249	2.05
20	64073181	64079988	6808	-	ENSG00000171700	RGS19	protein_coding	chromosome	regulator of G protein signaling 19 [Source:HGNC Symbol;Acc:HGNC:13735]	ENSG00000171700.14	RGS19	10287	0.573	3.16	7.29	0.00899	0.249	2.05
9	137062127	137070557	8431	-	ENSG00000186193	SAPCD2	protein_coding	chromosome	suppressor APC domain containing 2 [Source:HGNC Symbol;Acc:HGNC:28055]	ENSG00000186193.9	SAPCD2	89958	0.971	2.55	7.29	0.00899	0.249	2.05
3	132680609	132722414	41806	-	ENSG00000113971	NPHP3	protein_coding	chromosome	nephrocystin 3 [Source:HGNC Symbol;Acc:HGNC:7907]	ENSG00000113971.20	NPHP3	27031	-0.366	5.78	7.27	0.00905	0.25	2.04
14	75958099	75982991	24893	-	ENSG00000119699	TGFB3	protein_coding	chromosome	transforming growth factor beta 3 [Source:HGNC Symbol;Acc:HGNC:11769]	ENSG00000119699.7	TGFB3	7043	-0.537	6.18	7.27	0.00906	0.25	2.04
9	83980711	84004074	23364	+	ENSG00000178966	RMI1	protein_coding	chromosome	RecQ mediated genome instability 1 [Source:HGNC Symbol;Acc:HGNC:25764]	ENSG00000178966.16	RMI1	80010	0.566	3.03	7.27	0.00907	0.25	2.04
7	130293134	130324180	31047	+	ENSG00000128510	CPA4	protein_coding	chromosome	carboxypeptidase A4 [Source:HGNC Symbol;Acc:HGNC:15740]	ENSG00000128510.12	CPA4	51200	0.896	2.24	7.27	0.00908	0.25	2.04
3	46835111	46882172	47062	-	ENSG00000160808	MYL3	protein_coding	chromosome	myosin light chain 3 [Source:HGNC Symbol;Acc:HGNC:7584]	ENSG00000160808.10	MYL3	4634	1.52	1.84	7.26	0.00911	0.25	2.04
5	107376889	107670937	294049	-	ENSG00000184349	EFNA5	protein_coding	chromosome	ephrin A5 [Source:HGNC Symbol;Acc:HGNC:3225]	ENSG00000184349.13	EFNA5	1946	0.945	3.83	7.26	0.00911	0.25	2.04
7	138831381	138981318	149938	-	ENSG00000122778	KIAA1549	protein_coding	chromosome	KIAA1549 [Source:HGNC Symbol;Acc:HGNC:22219]	ENSG00000122778.9	KIAA1549	57670	0.623	4.8	7.26	0.00912	0.25	2.04
16	11679080	11742878	63799	-	ENSG00000153066	TXNDC11	protein_coding	chromosome	thioredoxin domain containing 11 [Source:HGNC Symbol;Acc:HGNC:28030]	ENSG00000153066.12	TXNDC11	51061	0.366	5.26	7.25	0.00914	0.25	2.04
12	57243453	57251188	7736	-	ENSG00000185482	STAC3	protein_coding	chromosome	SH3 and cysteine rich domain 3 [Source:HGNC Symbol;Acc:HGNC:28423]	ENSG00000185482.8	STAC3	246329	0.971	3.02	7.25	0.00915	0.25	2.04
CHR_HSCHR21_4_CTG1_1	33508081	33521016	12936	-	ENSG00000262473	GART	protein_coding	chromosome	phosphoribosylglycinamide formyltransferase, phosphoribosylglycinamide synthetase, phosphoribosylaminoimidazole synthetase [Source:HGNC Symbol;Acc:HGNC:4163]	ENSG00000262473.5	GART	2618	0.571	2.43	7.24	0.00918	0.25	2.04
9	128920966	128942041	21076	+	ENSG00000175287	PHYHD1	protein_coding	chromosome	phytanoyl-CoA dioxygenase domain containing 1 [Source:HGNC Symbol;Acc:HGNC:23396]	ENSG00000175287.19	PHYHD1	254295	-0.429	3.99	7.24	0.00919	0.25	2.04
14	23346306	23352912	6607	-	ENSG00000092096	SLC22A17	protein_coding	chromosome	solute carrier family 22 member 17 [Source:HGNC Symbol;Acc:HGNC:23095]	ENSG00000092096.16	SLC22A17	51310	-0.632	4.4	7.24	0.0092	0.25	2.04
2	211375717	212538841	1163125	-	ENSG00000178568	ERBB4	protein_coding	chromosome	erb-b2 receptor tyrosine kinase 4 [Source:HGNC Symbol;Acc:HGNC:3432]	ENSG00000178568.15	ERBB4	2066	-1.21	7.41	7.24	0.0092	0.25	2.04
13	85792790	85806683	13894	-	ENSG00000184564	SLITRK6	protein_coding	chromosome	SLIT and NTRK like family member 6 [Source:HGNC Symbol;Acc:HGNC:23503]	ENSG00000184564.11	SLITRK6	84189	-1.83	4.1	7.24	0.00921	0.25	2.04
3	193274789	193378820	104032	-	ENSG00000187527	ATP13A5	protein_coding	chromosome	ATPase 13A5 [Source:HGNC Symbol;Acc:HGNC:31789]	ENSG00000187527.11	ATP13A5	344905	1.73	1.84	7.23	0.00925	0.251	2.03
11	90200429	90223077	22649	-	ENSG00000110172	CHORDC1	protein_coding	chromosome	cysteine and histidine rich domain containing 1 [Source:HGNC Symbol;Acc:HGNC:14525]	ENSG00000110172.12	CHORDC1	26973	0.4	5.93	7.21	0.00934	0.253	2.03
2	135839626	135876443	36818	-	ENSG00000076003	MCM6	protein_coding	chromosome	minichromosome maintenance complex component 6 [Source:HGNC Symbol;Acc:HGNC:6949]	ENSG00000076003.5	MCM6	4175	0.607	4.4	7.2	0.00938	0.253	2.03
1	109399042	109426448	27407	-	ENSG00000143106	PSMA5	protein_coding	chromosome	proteasome subunit alpha 5 [Source:HGNC Symbol;Acc:HGNC:9534]	ENSG00000143106.13	PSMA5	5686	0.468	4.14	7.19	0.00943	0.255	2.03
10	45000923	45005326	4404	+	ENSG00000165512	ZNF22	protein_coding	chromosome	zinc finger protein 22 [Source:HGNC Symbol;Acc:HGNC:13012]	ENSG00000165512.5	ZNF22	7570	0.57	3.2	7.18	0.00947	0.255	2.02
CHR_HSCHR17_2_CTG5	46286670	46408885	122216	-	ENSG00000276276	ARL17B	protein_coding	chromosome	ADP ribosylation factor like GTPase 17B [Source:HGNC Symbol;Acc:HGNC:32387]	ENSG00000276276.4	ARL17B	51326	-0.677	3.77	7.18	0.00948	0.255	2.02
X	153669730	153689010	19281	-	ENSG00000130822	PNCK	protein_coding	chromosome	pregnancy up-regulated nonubiquitous CaM kinase [Source:HGNC Symbol;Acc:HGNC:13415]	ENSG00000130822.15	PNCK	139728	1.65	1.8	7.18	0.00949	0.255	2.02
19	43766533	43781257	14725	-	ENSG00000104783	KCNN4	protein_coding	chromosome	potassium calcium-activated channel subfamily N member 4 [Source:HGNC Symbol;Acc:HGNC:6293]	ENSG00000104783.14	KCNN4	3783	0.933	3.29	7.17	0.00952	0.256	2.02
21	17593653	17612947	19295	-	ENSG00000154640	BTG3	protein_coding	chromosome	BTG anti-proliferation factor 3 [Source:HGNC Symbol;Acc:HGNC:1132]	ENSG00000154640.14	BTG3	10950	0.847	2.31	7.16	0.00956	0.256	2.02
17	47967810	47981781	13972	+	ENSG00000108465	CDK5RAP3	protein_coding	chromosome	CDK5 regulatory subunit associated protein 3 [Source:HGNC Symbol;Acc:HGNC:18673]	ENSG00000108465.15	CDK5RAP3	80279	-0.466	6.58	7.16	0.00958	0.256	2.02
17	42572315	42577831	5517	-	ENSG00000131470	PSMC3IP	protein_coding	chromosome	PSMC3 interacting protein [Source:HGNC Symbol;Acc:HGNC:17928]	ENSG00000131470.14	PSMC3IP	29893	0.587	2.73	7.16	0.00959	0.256	2.02
2	212999691	213152427	152737	-	ENSG00000030419	IKZF2	protein_coding	chromosome	IKAROS family zinc finger 2 [Source:HGNC Symbol;Acc:HGNC:13177]	ENSG00000030419.16	IKZF2	22807	0.819	5.23	7.15	0.0096	0.256	2.02
X	134460165	134520513	60349	+	ENSG00000165704	HPRT1	protein_coding	chromosome	hypoxanthine phosphoribosyltransferase 1 [Source:HGNC Symbol;Acc:HGNC:5157]	ENSG00000165704.15	HPRT1	3251	0.665	3.07	7.15	0.00962	0.256	2.02
18	11981025	12030877	49853	+	ENSG00000141401	IMPA2	protein_coding	chromosome	inositol monophosphatase 2 [Source:HGNC Symbol;Acc:HGNC:6051]	ENSG00000141401.12	IMPA2	3613	0.56	3.79	7.15	0.00964	0.256	2.02
13	66302834	67230445	927612	-	ENSG00000184226	PCDH9	protein_coding	chromosome	protocadherin 9 [Source:HGNC Symbol;Acc:HGNC:8661]	ENSG00000184226.15	PCDH9	5101	-1.44	6.34	7.14	0.00965	0.257	2.02
15	34379068	34437466	58399	-	ENSG00000175265	GOLGA8A	protein_coding	chromosome	golgin A8 family member A [Source:HGNC Symbol;Acc:HGNC:31972]	ENSG00000175265.17	GOLGA8A	23015	-0.602	7.5	7.14	0.00969	0.257	2.01
15	43593054	43604901	11848	+	ENSG00000237289	CKMT1B	protein_coding	chromosome	creatine kinase, mitochondrial 1B [Source:HGNC Symbol;Acc:HGNC:1995]	ENSG00000237289.9	CKMT1B	1159	1.2	3	7.13	0.0097	0.257	2.01
13	95677139	95794988	117850	+	ENSG00000102580	DNAJC3	protein_coding	chromosome	DnaJ heat shock protein family (Hsp40) member C3 [Source:HGNC Symbol;Acc:HGNC:9439]	ENSG00000102580.15	DNAJC3	5611	0.414	5.94	7.13	0.00974	0.258	2.01
19	7924491	7926135	1645	-	ENSG00000178531	CTXN1	protein_coding	chromosome	cortexin 1 [Source:HGNC Symbol;Acc:HGNC:31108]	ENSG00000178531.6	CTXN1	404217	0.896	2.31	7.12	0.00979	0.258	2.01
11	96389989	96507574	117586	+	ENSG00000183340	JRKL	protein_coding	chromosome	JRK like [Source:HGNC Symbol;Acc:HGNC:6200]	ENSG00000183340.7	JRKL	8690	0.512	3.4	7.11	0.00979	0.258	2.01
9	136206333	136245841	39509	-	ENSG00000165661	QSOX2	protein_coding	chromosome	quiescin sulfhydryl oxidase 2 [Source:HGNC Symbol;Acc:HGNC:30249]	ENSG00000165661.16	QSOX2	169714	0.553	3.61	7.11	0.0098	0.258	2.01
10	68721012	68792377	71366	+	ENSG00000060339	CCAR1	protein_coding	chromosome	cell division cycle and apoptosis regulator 1 [Source:HGNC Symbol;Acc:HGNC:24236]	ENSG00000060339.14	CCAR1	55749	-0.225	6.84	7.1	0.00984	0.259	2.01
15	40694774	40732340	37567	+	ENSG00000051180	RAD51	protein_coding	chromosome	RAD51 recombinase [Source:HGNC Symbol;Acc:HGNC:9817]	ENSG00000051180.17	RAD51	5888	1.14	1.11	7.1	0.00987	0.259	2.01
5	14581792	14616180	34389	+	ENSG00000145569	OTULINL	protein_coding	chromosome	OTU deubiquitinase with linear linkage specificity like [Source:HGNC Symbol;Acc:HGNC:25629]	ENSG00000145569.6	OTULINL	54491	-0.668	4.52	7.09	0.0099	0.26	2
22	38982347	38992804	10458	+	ENSG00000179750	APOBEC3B	protein_coding	chromosome	apolipoprotein B mRNA editing enzyme catalytic subunit 3B [Source:HGNC Symbol;Acc:HGNC:17352]	ENSG00000179750.16	APOBEC3B	9582	1.31	1.24	7.09	0.00993	0.26	2
3	157436850	157443633	6784	+	ENSG00000163661	PTX3	protein_coding	chromosome	pentraxin 3 [Source:HGNC Symbol;Acc:HGNC:9692]	ENSG00000163661.4	PTX3	5806	1.39	1.53	7.08	0.00995	0.26	2
17	31937007	32001038	64032	+	ENSG00000178691	SUZ12	protein_coding	chromosome	SUZ12 polycomb repressive complex 2 subunit [Source:HGNC Symbol;Acc:HGNC:17101]	ENSG00000178691.11	SUZ12	23512	0.279	5.73	7.08	0.00996	0.26	2
7	54752250	54759974	7725	-	ENSG00000132432	SEC61G	protein_coding	chromosome	SEC61 translocon gamma subunit [Source:HGNC Symbol;Acc:HGNC:18277]	ENSG00000132432.14	SEC61G	23480	0.436	3.51	7.08	0.00998	0.261	2
3	112532510	112562046	29537	-	ENSG00000144848	ATG3	protein_coding	chromosome	autophagy related 3 [Source:HGNC Symbol;Acc:HGNC:20962]	ENSG00000144848.11	ATG3	64422	0.516	4.98	7.07	0.01	0.261	2
14	95181940	95319908	137969	-	ENSG00000165959	CLMN	protein_coding	chromosome	calmin [Source:HGNC Symbol;Acc:HGNC:19972]	ENSG00000165959.12	CLMN	79789	-0.473	7.26	7.07	0.01	0.261	2
11	66435075	66466738	31664	-	ENSG00000174547	MRPL11	protein_coding	chromosome	mitochondrial ribosomal protein L11 [Source:HGNC Symbol;Acc:HGNC:14042]	ENSG00000174547.13	MRPL11	65003	0.505	3.01	7.07	0.01	0.261	2
11	31784779	31817961	33183	-	ENSG00000007372	PAX6	protein_coding	chromosome	paired box 6 [Source:HGNC Symbol;Acc:HGNC:8620]	ENSG00000007372.23	PAX6	5080	1.23	2.59	7.06	0.0101	0.261	2
X	21940709	21994837	54129	+	ENSG00000102172	SMS	protein_coding	chromosome	spermine synthase [Source:HGNC Symbol;Acc:HGNC:11123]	ENSG00000102172.16	SMS	6611	0.542	5.34	7.06	0.0101	0.261	2
7	100092728	100101940	9213	-	ENSG00000166508	MCM7	protein_coding	chromosome	minichromosome maintenance complex component 7 [Source:HGNC Symbol;Acc:HGNC:6950]	ENSG00000166508.17	MCM7	4176	0.437	5.2	7.05	0.0101	0.262	1.99
8	143734140	143790644	56505	+	ENSG00000203499	IQANK1	protein_coding	chromosome	IQ motif and ankyrin repeat containing 1 [Source:HGNC Symbol;Acc:HGNC:49576]	ENSG00000203499.11	IQANK1	NA	0.501	5.08	7.05	0.0101	0.262	1.99
18	74597870	75065671	467802	+	ENSG00000215421	ZNF407	protein_coding	chromosome	zinc finger protein 407 [Source:HGNC Symbol;Acc:HGNC:19904]	ENSG00000215421.9	ZNF407	55628	-0.462	5.82	7.04	0.0101	0.262	1.99
5	153489615	153813869	324255	+	ENSG00000155511	GRIA1	protein_coding	chromosome	glutamate ionotropic receptor AMPA type subunit 1 [Source:HGNC Symbol;Acc:HGNC:4571]	ENSG00000155511.18	GRIA1	2890	2.05	5.11	7.02	0.0102	0.263	1.99
22	49960768	49964072	3305	+	ENSG00000198355	PIM3	protein_coding	chromosome	Pim-3 proto-oncogene, serine/threonine kinase [Source:HGNC Symbol;Acc:HGNC:19310]	ENSG00000198355.5	PIM3	415116	-0.609	5.42	7.02	0.0102	0.263	1.99
15	73735431	73752747	17317	-	ENSG00000205363	INSYN1	protein_coding	chromosome	inhibitory synaptic factor 1 [Source:HGNC Symbol;Acc:HGNC:33753]	ENSG00000205363.5	INSYN1	388135	0.841	2.98	7.03	0.0102	0.263	1.99
6	26172059	26184655	12597	+	ENSG00000274290	HIST1H2BE	protein_coding	chromosome	histone cluster 1 H2B family member e [Source:HGNC Symbol;Acc:HGNC:4753]	ENSG00000274290.2	HIST1H2BE	8344	0.656	3.8	7.03	0.0102	0.263	1.99
1	42682418	42703805	21388	+	ENSG00000065978	YBX1	protein_coding	chromosome	Y-box binding protein 1 [Source:HGNC Symbol;Acc:HGNC:8014]	ENSG00000065978.19	YBX1	4904	0.585	7.65	7.01	0.0103	0.263	1.99
X	132023302	132075943	52642	+	ENSG00000134602	STK26	protein_coding	chromosome	serine/threonine kinase 26 [Source:HGNC Symbol;Acc:HGNC:18174]	ENSG00000134602.16	STK26	51765	0.758	3.27	7.01	0.0103	0.263	1.99
4	76011184	76112802	101619	+	ENSG00000156219	ART3	protein_coding	chromosome	ADP-ribosyltransferase 3 [Source:HGNC Symbol;Acc:HGNC:725]	ENSG00000156219.16	ART3	419	1.02	3.12	7.01	0.0103	0.263	1.99
1	16004236	16008807	4572	+	ENSG00000183888	SRARP	protein_coding	chromosome	steroid receptor associated and regulated protein [Source:HGNC Symbol;Acc:HGNC:28339]	ENSG00000183888.4	SRARP	149563	-0.932	4.08	7.02	0.0103	0.263	1.99
CHR_HSCHR19_4_CTG3_1	54102782	54108779	5998	+	ENSG00000276061	NDUFA3	protein_coding	chromosome	NADH:ubiquinone oxidoreductase subunit A3 [Source:HGNC Symbol;Acc:HGNC:7686]	ENSG00000276061.4	NDUFA3	4696	-0.723	2.29	7.02	0.0103	0.263	1.99
4	186587794	186726722	138929	-	ENSG00000083857	FAT1	protein_coding	chromosome	FAT atypical cadherin 1 [Source:HGNC Symbol;Acc:HGNC:3595]	ENSG00000083857.14	FAT1	2195	0.55	7.91	7	0.0104	0.263	1.98
5	126776623	126837020	60398	+	ENSG00000113368	LMNB1	protein_coding	chromosome	lamin B1 [Source:HGNC Symbol;Acc:HGNC:6637]	ENSG00000113368.12	LMNB1	4001	0.899	4.57	7	0.0104	0.263	1.98
10	86668449	86736068	67620	+	ENSG00000122367	LDB3	protein_coding	chromosome	LIM domain binding 3 [Source:HGNC Symbol;Acc:HGNC:15710]	ENSG00000122367.19	LDB3	11155	1.19	4.12	6.99	0.0104	0.265	1.98
8	25459199	25507911	48713	+	ENSG00000184661	CDCA2	protein_coding	chromosome	cell division cycle associated 2 [Source:HGNC Symbol;Acc:HGNC:14623]	ENSG00000184661.14	CDCA2	157313	1.25	2.24	6.99	0.0104	0.265	1.98
11	5663195	5938619	275425	-	ENSG00000132256	TRIM5	protein_coding	chromosome	tripartite motif containing 5 [Source:HGNC Symbol;Acc:HGNC:16276]	ENSG00000132256.19	TRIM5	85363	0.482	4.27	6.98	0.0105	0.265	1.98
12	71686082	71705047	18966	+	ENSG00000139291	TMEM19	protein_coding	chromosome	transmembrane protein 19 [Source:HGNC Symbol;Acc:HGNC:25605]	ENSG00000139291.14	TMEM19	55266	0.385	4.56	6.98	0.0105	0.265	1.98
8	78516340	78605267	88928	+	ENSG00000171033	PKIA	protein_coding	chromosome	cAMP-dependent protein kinase inhibitor alpha [Source:HGNC Symbol;Acc:HGNC:9017]	ENSG00000171033.13	PKIA	5569	0.911	2.33	6.97	0.0105	0.265	1.98
6	26269405	26271815	2411	-	ENSG00000273983	HIST1H3G	protein_coding	chromosome	histone cluster 1 H3 family member g [Source:HGNC Symbol;Acc:HGNC:4772]	ENSG00000273983.1	HIST1H3G	8355	1.27	1.26	6.97	0.0105	0.265	1.98
2	70295975	70302090	6116	-	ENSG00000035141	FAM136A	protein_coding	chromosome	family with sequence similarity 136 member A [Source:HGNC Symbol;Acc:HGNC:25911]	ENSG00000035141.8	FAM136A	84908	0.411	4.51	6.95	0.0106	0.266	1.97
11	19224063	19241620	17558	-	ENSG00000129173	E2F8	protein_coding	chromosome	E2F transcription factor 8 [Source:HGNC Symbol;Acc:HGNC:24727]	ENSG00000129173.13	E2F8	79733	1.4	1.81	6.96	0.0106	0.266	1.98
2	207711540	207761839	50300	+	ENSG00000163249	CCNYL1	protein_coding	chromosome	cyclin Y like 1 [Source:HGNC Symbol;Acc:HGNC:26868]	ENSG00000163249.12	CCNYL1	151195	0.487	4.24	6.95	0.0106	0.267	1.97
15	75903876	75942511	38636	+	ENSG00000167196	FBXO22	protein_coding	chromosome	F-box protein 22 [Source:HGNC Symbol;Acc:HGNC:13593]	ENSG00000167196.14	FBXO22	26263	0.449	6	6.96	0.0106	0.266	1.97
1	156525405	156572604	47200	-	ENSG00000183856	IQGAP3	protein_coding	chromosome	IQ motif containing GTPase activating protein 3 [Source:HGNC Symbol;Acc:HGNC:20669]	ENSG00000183856.11	IQGAP3	128239	1.2	4	6.95	0.0106	0.266	1.97
13	72752169	72782096	29928	-	ENSG00000083520	DIS3	protein_coding	chromosome	DIS3 homolog, exosome endoribonuclease and 3'-5' exoribonuclease [Source:HGNC Symbol;Acc:HGNC:20604]	ENSG00000083520.15	DIS3	22894	0.331	5.57	6.93	0.0107	0.267	1.97
17	4948092	4957131	9040	+	ENSG00000108515	ENO3	protein_coding	chromosome	enolase 3 [Source:HGNC Symbol;Acc:HGNC:3354]	ENSG00000108515.17	ENO3	2027	0.993	3.26	6.94	0.0107	0.267	1.97
15	22838641	22868384	29744	+	ENSG00000140157	NIPA2	protein_coding	chromosome	NIPA magnesium transporter 2 [Source:HGNC Symbol;Acc:HGNC:17044]	ENSG00000140157.14	NIPA2	81614	0.473	3.76	6.93	0.0107	0.267	1.97
11	124954121	125041489	87369	+	ENSG00000149548	CCDC15	protein_coding	chromosome	coiled-coil domain containing 15 [Source:HGNC Symbol;Acc:HGNC:25798]	ENSG00000149548.15	CCDC15	80071	-0.755	3.26	6.94	0.0107	0.267	1.97
22	23658094	23717356	59263	-	ENSG00000272578	AP000347.1	transcribed_unprocessed_pseudogene	chromosome	glucuronidase, beta (GUSB) pseudogene	ENSG00000272578.5	AP000347.1	NA	-0.334	6.52	6.93	0.0107	0.267	1.97
10	93893973	93956062	62090	+	ENSG00000176273	SLC35G1	protein_coding	chromosome	solute carrier family 35 member G1 [Source:HGNC Symbol;Acc:HGNC:26607]	ENSG00000176273.15	SLC35G1	159371	0.903	1.65	6.93	0.0108	0.267	1.97
7	121873089	122062036	188948	+	ENSG00000106278	PTPRZ1	protein_coding	chromosome	protein tyrosine phosphatase receptor type Z1 [Source:HGNC Symbol;Acc:HGNC:9685]	ENSG00000106278.12	PTPRZ1	5803	1.24	1.94	6.9	0.0109	0.27	1.96
11	107790991	107928293	137303	-	ENSG00000110660	SLC35F2	protein_coding	chromosome	solute carrier family 35 member F2 [Source:HGNC Symbol;Acc:HGNC:23615]	ENSG00000110660.15	SLC35F2	54733	0.763	2.77	6.91	0.0109	0.27	1.96
17	75721328	75757818	36491	+	ENSG00000132470	ITGB4	protein_coding	chromosome	integrin subunit beta 4 [Source:HGNC Symbol;Acc:HGNC:6158]	ENSG00000132470.14	ITGB4	3691	0.657	5.9	6.89	0.0109	0.27	1.96
11	9384652	9448127	63476	+	ENSG00000205339	IPO7	protein_coding	chromosome	importin 7 [Source:HGNC Symbol;Acc:HGNC:9852]	ENSG00000205339.10	IPO7	10527	0.372	6.35	6.9	0.0109	0.27	1.96
2	26970637	27027219	56583	+	ENSG00000084764	MAPRE3	protein_coding	chromosome	microtubule associated protein RP/EB family member 3 [Source:HGNC Symbol;Acc:HGNC:6892]	ENSG00000084764.12	MAPRE3	22924	-0.523	3.99	6.88	0.011	0.27	1.96
14	21385194	21456126	70933	-	ENSG00000100888	CHD8	protein_coding	chromosome	chromodomain helicase DNA binding protein 8 [Source:HGNC Symbol;Acc:HGNC:20153]	ENSG00000100888.13	CHD8	57680	-0.343	8.64	6.89	0.011	0.27	1.96
6	168441151	168673445	232295	+	ENSG00000112562	SMOC2	protein_coding	chromosome	SPARC related modular calcium binding 2 [Source:HGNC Symbol;Acc:HGNC:20323]	ENSG00000112562.18	SMOC2	64094	-0.945	6.5	6.88	0.011	0.27	1.96
1	110211343	110283100	71758	+	ENSG00000116396	KCNC4	protein_coding	chromosome	potassium voltage-gated channel subfamily C member 4 [Source:HGNC Symbol;Acc:HGNC:6236]	ENSG00000116396.14	KCNC4	3749	0.601	6.12	6.89	0.011	0.27	1.96
1	161197104	161214395	17292	+	ENSG00000158864	NDUFS2	protein_coding	chromosome	NADH:ubiquinone oxidoreductase core subunit S2 [Source:HGNC Symbol;Acc:HGNC:7708]	ENSG00000158864.12	NDUFS2	4720	0.408	5.72	6.88	0.011	0.27	1.96
11	1074875	1110511	35637	+	ENSG00000198788	MUC2	protein_coding	chromosome	mucin 2, oligomeric mucus/gel-forming [Source:HGNC Symbol;Acc:HGNC:7512]	ENSG00000198788.8	MUC2	4583	-3.41	8.73	6.89	0.011	0.27	1.96
2	224294930	224295753	824	+	ENSG00000228681	AC008072.1	processed_pseudogene	chromosome	ribosomal protein S27a (RPS27A) pseudogene	ENSG00000228681.1	AC008072.1	NA	1.26	2.65	6.88	0.011	0.27	1.96
17	44308413	44318670	10258	+	ENSG00000108309	RUNDC3A	protein_coding	chromosome	RUN domain containing 3A [Source:HGNC Symbol;Acc:HGNC:16984]	ENSG00000108309.14	RUNDC3A	10900	1.08	3.57	6.87	0.0111	0.271	1.96
6	43522334	43576038	53705	-	ENSG00000124571	XPO5	protein_coding	chromosome	exportin 5 [Source:HGNC Symbol;Acc:HGNC:17675]	ENSG00000124571.18	XPO5	57510	0.349	5.24	6.87	0.0111	0.27	1.96
10	27672874	27746060	73187	-	ENSG00000150051	MKX	protein_coding	chromosome	mohawk homeobox [Source:HGNC Symbol;Acc:HGNC:23729]	ENSG00000150051.14	MKX	283078	-1.58	2.12	6.86	0.0111	0.271	1.95
1	154983338	154993111	9774	+	ENSG00000160688	FLAD1	protein_coding	chromosome	flavin adenine dinucleotide synthetase 1 [Source:HGNC Symbol;Acc:HGNC:24671]	ENSG00000160688.19	FLAD1	80308	0.367	4.93	6.87	0.0111	0.27	1.96
2	227472152	227561214	89063	+	ENSG00000173744	AGFG1	protein_coding	chromosome	ArfGAP with FG repeats 1 [Source:HGNC Symbol;Acc:HGNC:5175]	ENSG00000173744.17	AGFG1	3267	0.505	5.96	6.86	0.0111	0.271	1.95
17	49575858	49583827	7970	+	ENSG00000182575	NXPH3	protein_coding	chromosome	neurexophilin 3 [Source:HGNC Symbol;Acc:HGNC:8077]	ENSG00000182575.7	NXPH3	11248	-0.984	2.89	6.86	0.0111	0.271	1.95
14	77024543	77028708	4166	-	ENSG00000119669	IRF2BPL	protein_coding	chromosome	interferon regulatory factor 2 binding protein like [Source:HGNC Symbol;Acc:HGNC:14282]	ENSG00000119669.5	IRF2BPL	64207	-0.476	5.89	6.85	0.0112	0.271	1.95
8	96261902	96336995	75094	+	ENSG00000156471	PTDSS1	protein_coding	chromosome	phosphatidylserine synthase 1 [Source:HGNC Symbol;Acc:HGNC:9587]	ENSG00000156471.13	PTDSS1	9791	0.458	4.93	6.84	0.0112	0.271	1.95
3	53328963	53813733	484771	+	ENSG00000157388	CACNA1D	protein_coding	chromosome	calcium voltage-gated channel subunit alpha1 D [Source:HGNC Symbol;Acc:HGNC:1391]	ENSG00000157388.19	CACNA1D	776	-0.62	7.11	6.85	0.0112	0.271	1.95
19	57411163	57421939	10777	+	ENSG00000186272	ZNF17	protein_coding	chromosome	zinc finger protein 17 [Source:HGNC Symbol;Acc:HGNC:12958]	ENSG00000186272.12	ZNF17	7565	-0.45	3.74	6.84	0.0112	0.271	1.95
6	27865355	27865747	393	+	ENSG00000276903	HIST1H2AL	protein_coding	chromosome	histone cluster 1 H2A family member l [Source:HGNC Symbol;Acc:HGNC:4730]	ENSG00000276903.1	HIST1H2AL	8332	1.21	1.99	6.85	0.0112	0.271	1.95
17	50375059	50397523	22465	-	ENSG00000108829	LRRC59	protein_coding	chromosome	leucine rich repeat containing 59 [Source:HGNC Symbol;Acc:HGNC:28817]	ENSG00000108829.10	LRRC59	55379	0.444	5.65	6.83	0.0113	0.271	1.95
11	1919703	1938706	19004	+	ENSG00000130595	TNNT3	protein_coding	chromosome	troponin T3, fast skeletal type [Source:HGNC Symbol;Acc:HGNC:11950]	ENSG00000130595.19	TNNT3	7140	1.7	3.19	6.83	0.0113	0.271	1.95
1	48295373	48472208	176836	-	ENSG00000132122	SPATA6	protein_coding	chromosome	spermatogenesis associated 6 [Source:HGNC Symbol;Acc:HGNC:18309]	ENSG00000132122.12	SPATA6	54558	-0.539	4.41	6.83	0.0113	0.271	1.95
2	131047876	131093460	45585	-	ENSG00000152102	FAM168B	protein_coding	chromosome	family with sequence similarity 168 member B [Source:HGNC Symbol;Acc:HGNC:27016]	ENSG00000152102.18	FAM168B	130074	0.385	5.75	6.82	0.0113	0.272	1.95
1	43451003	43453989	2987	-	ENSG00000178922	HYI	protein_coding	chromosome	hydroxypyruvate isomerase (putative) [Source:HGNC Symbol;Acc:HGNC:26948]	ENSG00000178922.16	HYI	81888	-0.542	4.9	6.83	0.0113	0.271	1.95
19	48813018	48836510	23493	-	ENSG00000087076	HSD17B14	protein_coding	chromosome	hydroxysteroid 17-beta dehydrogenase 14 [Source:HGNC Symbol;Acc:HGNC:23238]	ENSG00000087076.9	HSD17B14	51171	-0.652	2.25	6.81	0.0114	0.272	1.94
5	178602664	178630615	27952	-	ENSG00000113240	CLK4	protein_coding	chromosome	CDC like kinase 4 [Source:HGNC Symbol;Acc:HGNC:13659]	ENSG00000113240.13	CLK4	57396	-0.272	5.43	6.81	0.0114	0.272	1.94
5	69167135	69178245	11111	+	ENSG00000134057	CCNB1	protein_coding	chromosome	cyclin B1 [Source:HGNC Symbol;Acc:HGNC:1579]	ENSG00000134057.15	CCNB1	891	0.868	3.06	6.81	0.0114	0.272	1.94
2	175923882	176002839	78958	-	ENSG00000144320	LNPK	protein_coding	chromosome	lunapark, ER junction formation factor [Source:HGNC Symbol;Acc:HGNC:21610]	ENSG00000144320.14	LNPK	80856	0.489	5.15	6.81	0.0114	0.272	1.94
11	112024814	112064390	39577	+	ENSG00000150768	DLAT	protein_coding	chromosome	dihydrolipoamide S-acetyltransferase [Source:HGNC Symbol;Acc:HGNC:2896]	ENSG00000150768.15	DLAT	1737	0.486	4.18	6.81	0.0114	0.272	1.94
10	62183035	62268844	85810	-	ENSG00000182010	RTKN2	protein_coding	chromosome	rhotekin 2 [Source:HGNC Symbol;Acc:HGNC:19364]	ENSG00000182010.11	RTKN2	219790	0.776	3.44	6.81	0.0114	0.272	1.94
CHR_HSCHR6_MHC_DBB_CTG1	31809921	31812441	2521	+	ENSG00000231555	HSPA1B	protein_coding	chromosome	heat shock protein family A (Hsp70) member 1B [Source:HGNC Symbol;Acc:HGNC:5233]	ENSG00000231555.4	HSPA1B	3304	2.03	6.12	6.8	0.0114	0.272	1.94
4	177309874	177362936	53063	+	ENSG00000109674	NEIL3	protein_coding	chromosome	nei like DNA glycosylase 3 [Source:HGNC Symbol;Acc:HGNC:24573]	ENSG00000109674.4	NEIL3	55247	0.952	1.49	6.79	0.0115	0.273	1.94
4	138164097	138242349	78253	-	ENSG00000151012	SLC7A11	protein_coding	chromosome	solute carrier family 7 member 11 [Source:HGNC Symbol;Acc:HGNC:11059]	ENSG00000151012.13	SLC7A11	23657	-1.07	5.12	6.79	0.0115	0.273	1.94
21	33229901	33297160	67260	+	ENSG00000249624	AP000295.1	protein_coding	chromosome	novel protein	ENSG00000249624.9	AP000295.1	NA	1.97	0.76	6.8	0.0115	0.272	1.94
16	30602558	30624012	21455	-	ENSG00000156853	ZNF689	protein_coding	chromosome	zinc finger protein 689 [Source:HGNC Symbol;Acc:HGNC:25173]	ENSG00000156853.13	ZNF689	115509	-0.871	3.68	6.78	0.0116	0.273	1.94
10	101578882	101588270	9389	-	ENSG00000166169	POLL	protein_coding	chromosome	DNA polymerase lambda [Source:HGNC Symbol;Acc:HGNC:9184]	ENSG00000166169.17	POLL	27343	-0.333	4.45	6.78	0.0116	0.273	1.94
10	3066333	3137718	71386	+	ENSG00000067057	PFKP	protein_coding	chromosome	phosphofructokinase, platelet [Source:HGNC Symbol;Acc:HGNC:8878]	ENSG00000067057.17	PFKP	5214	0.666	4.55	6.76	0.0117	0.275	1.93
X	119236245	119244466	8222	+	ENSG00000101856	PGRMC1	protein_coding	chromosome	progesterone receptor membrane component 1 [Source:HGNC Symbol;Acc:HGNC:16090]	ENSG00000101856.10	PGRMC1	10857	0.594	5.61	6.75	0.0117	0.275	1.93
7	97020396	97024950	4555	-	ENSG00000105880	DLX5	protein_coding	chromosome	distal-less homeobox 5 [Source:HGNC Symbol;Acc:HGNC:2918]	ENSG00000105880.7	DLX5	1749	1.14	0.747	6.75	0.0117	0.275	1.93
12	57520710	57530148	9439	+	ENSG00000166987	MBD6	protein_coding	chromosome	methyl-CpG binding domain protein 6 [Source:HGNC Symbol;Acc:HGNC:20445]	ENSG00000166987.15	MBD6	114785	-0.413	6.89	6.76	0.0117	0.275	1.93
3	155821024	155854456	33433	-	ENSG00000169359	SLC33A1	protein_coding	chromosome	solute carrier family 33 member 1 [Source:HGNC Symbol;Acc:HGNC:95]	ENSG00000169359.16	SLC33A1	9197	0.325	6.12	6.76	0.0117	0.275	1.93
2	169694488	169776989	82502	+	ENSG00000213160	KLHL23	protein_coding	chromosome	kelch like family member 23 [Source:HGNC Symbol;Acc:HGNC:27506]	ENSG00000213160.10	KLHL23	151230	0.466	3.62	6.76	0.0117	0.275	1.93
5	61347126	61347716	591	+	ENSG00000251682	AC122718.2	processed_pseudogene	chromosome	DEAD (Asp-Glu-Ala-Asp) box polypeptide 25 (DDX25) pseudogene	ENSG00000251682.1	AC122718.2	NA	-0.699	2.71	6.75	0.0117	0.275	1.93
12	16347142	16609259	262118	+	ENSG00000008394	MGST1	protein_coding	chromosome	microsomal glutathione S-transferase 1 [Source:HGNC Symbol;Acc:HGNC:7061]	ENSG00000008394.13	MGST1	4257	0.592	5.55	6.75	0.0118	0.275	1.93
1	10210805	10381603	170799	+	ENSG00000054523	KIF1B	protein_coding	chromosome	kinesin family member 1B [Source:HGNC Symbol;Acc:HGNC:16636]	ENSG00000054523.17	KIF1B	23095	0.337	7	6.75	0.0118	0.275	1.93
2	86020216	86106155	85940	-	ENSG00000068654	POLR1A	protein_coding	chromosome	RNA polymerase I subunit A [Source:HGNC Symbol;Acc:HGNC:17264]	ENSG00000068654.16	POLR1A	25885	0.365	6.38	6.74	0.0118	0.275	1.93
1	42925375	42958868	33494	-	ENSG00000117394	SLC2A1	protein_coding	chromosome	solute carrier family 2 member 1 [Source:HGNC Symbol;Acc:HGNC:11005]	ENSG00000117394.23	SLC2A1	6513	0.596	4.43	6.74	0.0118	0.275	1.93
11	109864295	110296712	432418	-	ENSG00000137710	RDX	protein_coding	chromosome	radixin [Source:HGNC Symbol;Acc:HGNC:9944]	ENSG00000137710.16	RDX	5962	0.432	6.05	6.73	0.0118	0.275	1.93
1	168079543	168137667	58125	-	ENSG00000143147	GPR161	protein_coding	chromosome	G protein-coupled receptor 161 [Source:HGNC Symbol;Acc:HGNC:23694]	ENSG00000143147.14	GPR161	23432	0.629	4.42	6.74	0.0118	0.275	1.93
11	74171267	74254703	83437	+	ENSG00000214517	PPME1	protein_coding	chromosome	protein phosphatase methylesterase 1 [Source:HGNC Symbol;Acc:HGNC:30178]	ENSG00000214517.10	PPME1	51400	0.489	5.29	6.74	0.0118	0.275	1.93
X	10156945	10237660	80716	+	ENSG00000073464	CLCN4	protein_coding	chromosome	chloride voltage-gated channel 4 [Source:HGNC Symbol;Acc:HGNC:2022]	ENSG00000073464.12	CLCN4	1183	0.993	2.77	6.73	0.0119	0.275	1.93
20	34363241	34540748	177508	+	ENSG00000078747	ITCH	protein_coding	chromosome	itchy E3 ubiquitin protein ligase [Source:HGNC Symbol;Acc:HGNC:13890]	ENSG00000078747.15	ITCH	83737	0.272	6.21	6.73	0.0119	0.275	1.93
12	120469850	120498493	28644	+	ENSG00000088986	DYNLL1	protein_coding	chromosome	dynein light chain LC8-type 1 [Source:HGNC Symbol;Acc:HGNC:15476]	ENSG00000088986.11	DYNLL1	8655	0.314	5.54	6.72	0.0119	0.275	1.92
7	23105758	23177914	72157	+	ENSG00000122550	KLHL7	protein_coding	chromosome	kelch like family member 7 [Source:HGNC Symbol;Acc:HGNC:15646]	ENSG00000122550.18	KLHL7	55975	0.503	4.5	6.72	0.0119	0.275	1.92
X	102712176	102717733	5558	+	ENSG00000158301	GPRASP2	protein_coding	chromosome	G protein-coupled receptor associated sorting protein 2 [Source:HGNC Symbol;Acc:HGNC:25169]	ENSG00000158301.18	GPRASP2	114928	-0.498	3.28	6.73	0.0119	0.275	1.92
20	5911510	5925353	13844	+	ENSG00000089199	CHGB	protein_coding	chromosome	chromogranin B [Source:HGNC Symbol;Acc:HGNC:1930]	ENSG00000089199.10	CHGB	1114	-2.01	5.69	6.71	0.012	0.276	1.92
16	87830023	87869507	39485	-	ENSG00000103257	SLC7A5	protein_coding	chromosome	solute carrier family 7 member 5 [Source:HGNC Symbol;Acc:HGNC:11063]	ENSG00000103257.9	SLC7A5	8140	0.815	4.23	6.71	0.012	0.276	1.92
2	36355778	36551135	195358	+	ENSG00000150938	CRIM1	protein_coding	chromosome	cysteine rich transmembrane BMP regulator 1 [Source:HGNC Symbol;Acc:HGNC:2359]	ENSG00000150938.10	CRIM1	51232	-0.548	6.75	6.7	0.012	0.276	1.92
22	31122731	31134697	11967	+	ENSG00000185133	INPP5J	protein_coding	chromosome	inositol polyphosphate-5-phosphatase J [Source:HGNC Symbol;Acc:HGNC:8956]	ENSG00000185133.14	INPP5J	27124	-0.87	5.49	6.7	0.012	0.276	1.92
16	67893254	67929676	36423	+	ENSG00000159792	PSKH1	protein_coding	chromosome	protein serine kinase H1 [Source:HGNC Symbol;Acc:HGNC:9529]	ENSG00000159792.10	PSKH1	5681	-0.517	4.19	6.69	0.0121	0.277	1.92
19	50976468	50984099	7632	-	ENSG00000169035	KLK7	protein_coding	chromosome	kallikrein related peptidase 7 [Source:HGNC Symbol;Acc:HGNC:6368]	ENSG00000169035.12	KLK7	5650	1.19	1.49	6.7	0.0121	0.277	1.92
11	66284580	66289145	4566	-	ENSG00000174851	YIF1A	protein_coding	chromosome	Yip1 interacting factor homolog A, membrane trafficking protein [Source:HGNC Symbol;Acc:HGNC:16688]	ENSG00000174851.16	YIF1A	10897	0.486	3.47	6.69	0.0121	0.277	1.92
7	1152071	1160759	8689	-	ENSG00000178381	ZFAND2A	protein_coding	chromosome	zinc finger AN1-type containing 2A [Source:HGNC Symbol;Acc:HGNC:28073]	ENSG00000178381.11	ZFAND2A	90637	0.574	2.41	6.69	0.0121	0.277	1.92
12	124776856	124882668	105813	-	ENSG00000073060	SCARB1	protein_coding	chromosome	scavenger receptor class B member 1 [Source:HGNC Symbol;Acc:HGNC:1664]	ENSG00000073060.16	SCARB1	949	0.39	5.47	6.67	0.0122	0.279	1.91
1	3630767	3652761	21995	-	ENSG00000116213	WRAP73	protein_coding	chromosome	WD repeat containing, antisense to TP73 [Source:HGNC Symbol;Acc:HGNC:12759]	ENSG00000116213.16	WRAP73	49856	-0.567	3.85	6.67	0.0122	0.279	1.91
4	158270378	158278676	8299	+	ENSG00000251429	AC098679.2	transcribed_processed_pseudogene	chromosome	axin interactor, dorsalization associated (AIDA) pseudogene	ENSG00000251429.1	AC098679.2	NA	-1.02	2.26	6.68	0.0122	0.278	1.92
X	46837043	46882358	45316	+	ENSG00000102218	RP2	protein_coding	chromosome	RP2 activator of ARL3 GTPase [Source:HGNC Symbol;Acc:HGNC:10274]	ENSG00000102218.6	RP2	6102	0.35	3.73	6.66	0.0123	0.28	1.91
13	37009312	37059713	50402	-	ENSG00000102710	SUPT20H	protein_coding	chromosome	SPT20 homolog, SAGA complex component [Source:HGNC Symbol;Acc:HGNC:20596]	ENSG00000102710.20	SUPT20H	55578	0.361	5.39	6.65	0.0123	0.28	1.91
5	34838833	34899456	60624	+	ENSG00000205838	TTC23L	protein_coding	chromosome	tetratricopeptide repeat domain 23 like [Source:HGNC Symbol;Acc:HGNC:26355]	ENSG00000205838.14	TTC23L	153657	-1.15	1.65	6.65	0.0124	0.28	1.91
6	149592687	149601878	9192	+	ENSG00000220848	RPS18P9	transcribed_processed_pseudogene	chromosome	ribosomal protein S18 pseudogene 9 [Source:HGNC Symbol;Acc:HGNC:36483]	ENSG00000220848.5	RPS18P9	NA	-0.556	2.17	6.64	0.0124	0.281	1.91
1	16740273	16972964	232692	+	ENSG00000058453	CROCC	protein_coding	chromosome	ciliary rootlet coiled-coil, rootletin [Source:HGNC Symbol;Acc:HGNC:21299]	ENSG00000058453.17	CROCC	9696	-0.289	5.43	6.63	0.0125	0.283	1.9
4	141405172	141407586	2415	+	ENSG00000250189	AC097504.1	processed_pseudogene	chromosome	F-box and leucine-rich repeat protein 5 (FBXL5) pseudogene	ENSG00000250189.2	AC097504.1	NA	0.901	1.49	6.62	0.0125	0.283	1.9
X	37685791	37732130	46340	+	ENSG00000047597	XK	protein_coding	chromosome	X-linked Kx blood group [Source:HGNC Symbol;Acc:HGNC:12811]	ENSG00000047597.7	XK	7504	1.54	1.14	6.62	0.0126	0.283	1.9
11	106075501	106098699	23199	+	ENSG00000149313	AASDHPPT	protein_coding	chromosome	aminoadipate-semialdehyde dehydrogenase-phosphopantetheinyl transferase [Source:HGNC Symbol;Acc:HGNC:14235]	ENSG00000149313.11	AASDHPPT	60496	0.345	3.98	6.62	0.0126	0.283	1.9
5	134924123	134924644	522	+	ENSG00000249119	MTND6P4	processed_pseudogene	chromosome	MT-ND6 pseudogene 4 [Source:HGNC Symbol;Acc:HGNC:39467]	ENSG00000249119.1	MTND6P4	NA	0.937	1.81	6.62	0.0126	0.283	1.9
CHR_HSCHR14_7_CTG1	93718298	93788481	70184	-	ENSG00000274089	PRIMA1	protein_coding	chromosome	proline rich membrane anchor 1 [Source:HGNC Symbol;Acc:HGNC:18319]	ENSG00000274089.4	PRIMA1	145270	-1.26	2.7	6.61	0.0126	0.283	1.9
13	48037726	48047221	9496	+	ENSG00000136159	NUDT15	protein_coding	chromosome	nudix hydrolase 15 [Source:HGNC Symbol;Acc:HGNC:23063]	ENSG00000136159.4	NUDT15	55270	0.339	3.52	6.6	0.0127	0.284	1.9
8	66432492	66468907	36416	+	ENSG00000147576	ADHFE1	protein_coding	chromosome	alcohol dehydrogenase iron containing 1 [Source:HGNC Symbol;Acc:HGNC:16354]	ENSG00000147576.17	ADHFE1	137872	-0.612	2.71	6.59	0.0127	0.285	1.89
CHR_HSCHR5_1_CTG1_1	70312214	70368830	56617	-	ENSG00000276068	NAIP	protein_coding	chromosome	NLR family apoptosis inhibitory protein [Source:HGNC Symbol;Acc:HGNC:7634]	ENSG00000276068.4	NAIP	4671	-0.559	5.83	6.59	0.0127	0.285	1.9
8	33485182	33501262	16081	+	ENSG00000198042	MAK16	protein_coding	chromosome	MAK16 homolog [Source:HGNC Symbol;Acc:HGNC:13703]	ENSG00000198042.11	MAK16	84549	0.568	4.35	6.58	0.0128	0.287	1.89
7	73699206	73719672	20467	-	ENSG00000106089	STX1A	protein_coding	chromosome	syntaxin 1A [Source:HGNC Symbol;Acc:HGNC:11433]	ENSG00000106089.12	STX1A	6804	0.633	3.11	6.57	0.0129	0.287	1.89
9	36190856	36304781	113926	+	ENSG00000122705	CLTA	protein_coding	chromosome	clathrin light chain A [Source:HGNC Symbol;Acc:HGNC:2090]	ENSG00000122705.17	CLTA	1211	0.247	5.43	6.56	0.0129	0.287	1.89
7	102464956	102473168	8213	+	ENSG00000161036	LRWD1	protein_coding	chromosome	leucine rich repeats and WD repeat domain containing 1 [Source:HGNC Symbol;Acc:HGNC:21769]	ENSG00000161036.13	LRWD1	222229	0.386	3.61	6.56	0.0129	0.287	1.89
19	29205320	29213151	7832	-	ENSG00000169021	UQCRFS1	protein_coding	chromosome	ubiquinol-cytochrome c reductase, Rieske iron-sulfur polypeptide 1 [Source:HGNC Symbol;Acc:HGNC:12587]	ENSG00000169021.6	UQCRFS1	7386	0.451	4.12	6.57	0.0129	0.287	1.89
3	9808086	9855138	47053	+	ENSG00000214021	TTLL3	protein_coding	chromosome	tubulin tyrosine ligase like 3 [Source:HGNC Symbol;Acc:HGNC:24483]	ENSG00000214021.16	TTLL3	26140	-0.295	6.84	6.57	0.0129	0.287	1.89
CHR_HG107_PATCH	1075018	1112365	37348	+	ENSG00000284971	MUC2	protein_coding	chromosome	mucin 2, oligomeric mucus/gel-forming [Source:NCBI gene;Acc:4583]	ENSG00000284971.2	MUC2	4583	-3.33	9.04	6.57	0.0129	0.287	1.89
6	132680849	132714055	33207	-	ENSG00000112299	VNN1	protein_coding	chromosome	vanin 1 [Source:HGNC Symbol;Acc:HGNC:12705]	ENSG00000112299.8	VNN1	8876	1.05	1.66	6.55	0.013	0.287	1.89
19	17309518	17323298	13781	+	ENSG00000130311	DDA1	protein_coding	chromosome	DET1 and DDB1 associated 1 [Source:HGNC Symbol;Acc:HGNC:28360]	ENSG00000130311.11	DDA1	79016	0.546	4.06	6.54	0.013	0.287	1.88
9	116425225	117415070	989846	-	ENSG00000148219	ASTN2	protein_coding	chromosome	astrotactin 2 [Source:HGNC Symbol;Acc:HGNC:17021]	ENSG00000148219.16	ASTN2	23245	0.564	7.42	6.55	0.013	0.287	1.89
10	25174802	25602229	427428	+	ENSG00000151025	GPR158	protein_coding	chromosome	G protein-coupled receptor 158 [Source:HGNC Symbol;Acc:HGNC:23689]	ENSG00000151025.11	GPR158	57512	1.87	1.69	6.55	0.013	0.287	1.89
1	156009048	156020951	11904	-	ENSG00000163479	SSR2	protein_coding	chromosome	signal sequence receptor subunit 2 [Source:HGNC Symbol;Acc:HGNC:11324]	ENSG00000163479.14	SSR2	6746	0.394	5.75	6.55	0.013	0.287	1.89
12	2857681	2877155	19475	-	ENSG00000111206	FOXM1	protein_coding	chromosome	forkhead box M1 [Source:HGNC Symbol;Acc:HGNC:3818]	ENSG00000111206.12	FOXM1	2305	0.565	4.28	6.54	0.0131	0.287	1.88
19	14072536	14075062	2527	+	ENSG00000141854	MISP3	protein_coding	chromosome	MISP family member 3 [Source:HGNC Symbol;Acc:HGNC:26963]	ENSG00000141854.9	MISP3	113230	-0.692	2.44	6.53	0.0131	0.287	1.88
11	62771357	62787342	15986	+	ENSG00000162227	TAF6L	protein_coding	chromosome	TATA-box binding protein associated factor 6 like [Source:HGNC Symbol;Acc:HGNC:17305]	ENSG00000162227.8	TAF6L	10629	0.501	2.64	6.53	0.0131	0.287	1.88
10	102743948	102834516	90569	+	ENSG00000166272	WBP1L	protein_coding	chromosome	WW domain binding protein 1 like [Source:HGNC Symbol;Acc:HGNC:23510]	ENSG00000166272.18	WBP1L	54838	-0.309	6	6.54	0.0131	0.287	1.88
8	23678697	23682938	4242	-	ENSG00000167034	NKX3-1	protein_coding	chromosome	NK3 homeobox 1 [Source:HGNC Symbol;Acc:HGNC:7838]	ENSG00000167034.10	NKX3-1	4824	-1.33	3.36	6.53	0.0131	0.287	1.88
2	112368369	112434488	66120	-	ENSG00000169629	RGPD8	protein_coding	chromosome	RANBP2 like and GRIP domain containing 8 [Source:HGNC Symbol;Acc:HGNC:9849]	ENSG00000169629.12	RGPD8	727851	-0.569	5.43	6.54	0.0131	0.287	1.88
2	61177418	61191203	13786	+	ENSG00000173209	AHSA2P	transcribed_unitary_pseudogene	chromosome	activator of HSP90 ATPase homolog 2, pseudogene [Source:HGNC Symbol;Acc:HGNC:20437]	ENSG00000173209.23	AHSA2P	NA	-0.415	7.29	6.54	0.0131	0.287	1.88
5	149141483	149260542	119060	+	ENSG00000173210	ABLIM3	protein_coding	chromosome	actin binding LIM protein family member 3 [Source:HGNC Symbol;Acc:HGNC:29132]	ENSG00000173210.19	ABLIM3	22885	-0.873	5.68	6.53	0.0131	0.287	1.88
1	9848276	9910336	62061	-	ENSG00000178585	CTNNBIP1	protein_coding	chromosome	catenin beta interacting protein 1 [Source:HGNC Symbol;Acc:HGNC:16913]	ENSG00000178585.15	CTNNBIP1	56998	0.512	3.96	6.53	0.0131	0.287	1.88
2	65056366	65087004	30639	+	ENSG00000011523	CEP68	protein_coding	chromosome	centrosomal protein 68 [Source:HGNC Symbol;Acc:HGNC:29076]	ENSG00000011523.14	CEP68	23177	-0.268	5.54	6.52	0.0132	0.288	1.88
1	117060326	117107453	47128	+	ENSG00000116830	TTF2	protein_coding	chromosome	transcription termination factor 2 [Source:HGNC Symbol;Acc:HGNC:12398]	ENSG00000116830.12	TTF2	8458	0.449	5.18	6.51	0.0132	0.288	1.88
11	83259097	83286407	27311	-	ENSG00000137500	CCDC90B	protein_coding	chromosome	coiled-coil domain containing 90B [Source:HGNC Symbol;Acc:HGNC:28108]	ENSG00000137500.9	CCDC90B	60492	0.524	6.32	6.51	0.0132	0.288	1.88
19	18340598	18369950	29353	+	ENSG00000130517	PGPEP1	protein_coding	chromosome	pyroglutamyl-peptidase I [Source:HGNC Symbol;Acc:HGNC:13568]	ENSG00000130517.14	PGPEP1	54858	-0.457	5.73	6.5	0.0133	0.289	1.88
5	121961975	122075570	113596	+	ENSG00000151304	SRFBP1	protein_coding	chromosome	serum response factor binding protein 1 [Source:HGNC Symbol;Acc:HGNC:26333]	ENSG00000151304.6	SRFBP1	153443	0.271	4.18	6.5	0.0133	0.289	1.88
1	247416156	247449108	32953	+	ENSG00000162711	NLRP3	protein_coding	chromosome	NLR family pyrin domain containing 3 [Source:HGNC Symbol;Acc:HGNC:16400]	ENSG00000162711.17	NLRP3	114548	-0.532	3.3	6.5	0.0133	0.289	1.88
2	180967248	181076585	109338	+	ENSG00000170035	UBE2E3	protein_coding	chromosome	ubiquitin conjugating enzyme E2 E3 [Source:HGNC Symbol;Acc:HGNC:12479]	ENSG00000170035.16	UBE2E3	10477	0.627	4.21	6.51	0.0133	0.289	1.88
17	59155499	59204705	49207	+	ENSG00000068489	PRR11	protein_coding	chromosome	proline rich 11 [Source:HGNC Symbol;Acc:HGNC:25619]	ENSG00000068489.12	PRR11	55771	0.572	4.11	6.5	0.0134	0.289	1.87
22	49994513	50012659	18147	-	ENSG00000188263	IL17REL	protein_coding	chromosome	interleukin 17 receptor E like [Source:HGNC Symbol;Acc:HGNC:33808]	ENSG00000188263.10	IL17REL	400935	-1.81	2.49	6.49	0.0134	0.289	1.87
2	242088633	242160153	71521	+	ENSG00000220804	LINC01881	transcribed_unprocessed_pseudogene	chromosome	long intergenic non-protein coding RNA 1881 [Source:HGNC Symbol;Acc:HGNC:52700]	ENSG00000220804.8	LINC01881	NA	-0.522	3.54	6.49	0.0134	0.289	1.87
4	8366282	8440723	74442	-	ENSG00000087008	ACOX3	protein_coding	chromosome	acyl-CoA oxidase 3, pristanoyl [Source:HGNC Symbol;Acc:HGNC:121]	ENSG00000087008.16	ACOX3	8310	-0.559	4.81	6.48	0.0135	0.29	1.87
1	214603195	214664571	61377	+	ENSG00000117724	CENPF	protein_coding	chromosome	centromere protein F [Source:HGNC Symbol;Acc:HGNC:1857]	ENSG00000117724.13	CENPF	1063	0.993	6.5	6.48	0.0135	0.29	1.87
10	93496612	93529092	32481	+	ENSG00000138180	CEP55	protein_coding	chromosome	centrosomal protein 55 [Source:HGNC Symbol;Acc:HGNC:1161]	ENSG00000138180.16	CEP55	55165	0.895	2.82	6.47	0.0135	0.29	1.87
21	17788974	17819386	30413	-	ENSG00000154642	C21orf91	protein_coding	chromosome	chromosome 21 open reading frame 91 [Source:HGNC Symbol;Acc:HGNC:16459]	ENSG00000154642.11	C21orf91	54149	0.525	3.66	6.48	0.0135	0.29	1.87
3	113002444	113019861	17418	-	ENSG00000163608	NEPRO	protein_coding	chromosome	nucleolus and neural progenitor protein [Source:HGNC Symbol;Acc:HGNC:24496]	ENSG00000163608.15	NEPRO	25871	0.596	4.65	6.48	0.0135	0.29	1.87
9	34086387	34127399	41013	-	ENSG00000198876	DCAF12	protein_coding	chromosome	DDB1 and CUL4 associated factor 12 [Source:HGNC Symbol;Acc:HGNC:19911]	ENSG00000198876.13	DCAF12	25853	0.359	4.92	6.48	0.0135	0.29	1.87
11	65066300	65084164	17865	-	ENSG00000146670	CDCA5	protein_coding	chromosome	cell division cycle associated 5 [Source:HGNC Symbol;Acc:HGNC:14626]	ENSG00000146670.10	CDCA5	113130	1.12	2.36	6.46	0.0136	0.29	1.87
8	144428775	144444440	15666	-	ENSG00000160949	TONSL	protein_coding	chromosome	tonsoku like, DNA repair protein [Source:HGNC Symbol;Acc:HGNC:7801]	ENSG00000160949.17	TONSL	4796	0.416	4.99	6.46	0.0136	0.29	1.87
7	38257879	38265678	7800	-	ENSG00000211689	TRGC1	TR_C_gene	chromosome	T cell receptor gamma constant 1 [Source:HGNC Symbol;Acc:HGNC:12275]	ENSG00000211689.7	TRGC1	445347	-1.94	3.44	6.46	0.0136	0.29	1.87
CHR_HSCHR6_MHC_SSTO_CTG1	29930538	29999232	68695	+	ENSG00000223980	HLA-A	protein_coding	chromosome	major histocompatibility complex, class I, A [Source:HGNC Symbol;Acc:HGNC:4931]	ENSG00000223980.10	HLA-A	3105	1.5	4.24	6.47	0.0136	0.29	1.87
3	50088919	50119021	30103	+	ENSG00000003756	RBM5	protein_coding	chromosome	RNA binding motif protein 5 [Source:HGNC Symbol;Acc:HGNC:9902]	ENSG00000003756.17	RBM5	10181	-0.281	7.7	6.45	0.0137	0.291	1.86
1	236518000	236552981	34982	+	ENSG00000116977	LGALS8	protein_coding	chromosome	galectin 8 [Source:HGNC Symbol;Acc:HGNC:6569]	ENSG00000116977.18	LGALS8	3964	-0.44	7.01	6.45	0.0137	0.291	1.86
14	55148112	55191608	43497	-	ENSG00000126787	DLGAP5	protein_coding	chromosome	DLG associated protein 5 [Source:HGNC Symbol;Acc:HGNC:16864]	ENSG00000126787.13	DLGAP5	9787	1.25	2.09	6.45	0.0137	0.291	1.86
5	132410832	132646079	235248	+	ENSG00000283782	AC116366.3	protein_coding	chromosome	novel protein	ENSG00000283782.2	AC116366.3	NA	-0.43	5.24	6.45	0.0137	0.291	1.86
6	89146055	89165565	19511	+	ENSG00000146281	PM20D2	protein_coding	chromosome	peptidase M20 domain containing 2 [Source:HGNC Symbol;Acc:HGNC:21408]	ENSG00000146281.6	PM20D2	135293	0.553	4.1	6.43	0.0138	0.292	1.86
3	52075226	52154690	79465	-	ENSG00000164087	POC1A	protein_coding	chromosome	POC1 centriolar protein A [Source:HGNC Symbol;Acc:HGNC:24488]	ENSG00000164087.8	POC1A	25886	0.891	1.59	6.44	0.0138	0.292	1.86
22	31618491	31662432	43942	-	ENSG00000241878	PISD	protein_coding	chromosome	phosphatidylserine decarboxylase [Source:HGNC Symbol;Acc:HGNC:8999]	ENSG00000241878.11	PISD	23761	-0.518	5.39	6.44	0.0138	0.292	1.86
19	19528861	19537581	8721	+	ENSG00000250067	YJEFN3	protein_coding	chromosome	YjeF N-terminal domain containing 3 [Source:HGNC Symbol;Acc:HGNC:24785]	ENSG00000250067.12	YJEFN3	374887	0.73	5.85	6.43	0.0138	0.292	1.86
12	70515866	70637440	121575	-	ENSG00000127329	PTPRB	protein_coding	chromosome	protein tyrosine phosphatase receptor type B [Source:HGNC Symbol;Acc:HGNC:9665]	ENSG00000127329.15	PTPRB	5787	-0.52	5.56	6.42	0.0139	0.294	1.86
1	44213455	44220681	7227	+	ENSG00000178028	DMAP1	protein_coding	chromosome	DNA methyltransferase 1 associated protein 1 [Source:HGNC Symbol;Acc:HGNC:18291]	ENSG00000178028.14	DMAP1	55929	-0.339	5.1	6.42	0.0139	0.293	1.86
6	126340174	126348875	8702	+	ENSG00000203760	CENPW	protein_coding	chromosome	centromere protein W [Source:HGNC Symbol;Acc:HGNC:21488]	ENSG00000203760.8	CENPW	387103	1.04	1.09	6.41	0.0139	0.294	1.86
9	128683424	128696400	12977	+	ENSG00000119335	SET	protein_coding	chromosome	SET nuclear proto-oncogene [Source:HGNC Symbol;Acc:HGNC:10760]	ENSG00000119335.16	SET	6418	0.411	7.4	6.4	0.014	0.295	1.85
19	38433699	38587564	153866	+	ENSG00000196218	RYR1	protein_coding	chromosome	ryanodine receptor 1 [Source:HGNC Symbol;Acc:HGNC:10483]	ENSG00000196218.12	RYR1	6261	1.03	5.05	6.4	0.014	0.295	1.85
19	49859882	49878351	18470	-	ENSG00000039650	PNKP	protein_coding	chromosome	polynucleotide kinase 3'-phosphatase [Source:HGNC Symbol;Acc:HGNC:9154]	ENSG00000039650.12	PNKP	11284	-0.36	5.25	6.39	0.0141	0.295	1.85
19	39834458	39846379	11922	-	ENSG00000105202	FBL	protein_coding	chromosome	fibrillarin [Source:HGNC Symbol;Acc:HGNC:3599]	ENSG00000105202.9	FBL	2091	0.409	5.26	6.39	0.0141	0.295	1.85
8	85987323	86154225	166903	+	ENSG00000147614	ATP6V0D2	protein_coding	chromosome	ATPase H+ transporting V0 subunit d2 [Source:HGNC Symbol;Acc:HGNC:18266]	ENSG00000147614.4	ATP6V0D2	245972	1.05	0.872	6.39	0.0141	0.295	1.85
1	241847967	241895148	47182	+	ENSG00000174371	EXO1	protein_coding	chromosome	exonuclease 1 [Source:HGNC Symbol;Acc:HGNC:3511]	ENSG00000174371.17	EXO1	9156	1.26	2.52	6.4	0.0141	0.295	1.85
5	178208471	178232802	24332	-	ENSG00000175309	PHYKPL	protein_coding	chromosome	5-phosphohydroxy-L-lysine phospho-lyase [Source:HGNC Symbol;Acc:HGNC:28249]	ENSG00000175309.15	PHYKPL	85007	-0.347	6.21	6.39	0.0141	0.295	1.85
1	26863149	26864456	1308	+	ENSG00000175793	SFN	protein_coding	chromosome	stratifin [Source:HGNC Symbol;Acc:HGNC:10773]	ENSG00000175793.12	SFN	2810	0.691	2.81	6.39	0.0141	0.295	1.85
2	26764289	26801067	36779	+	ENSG00000115163	CENPA	protein_coding	chromosome	centromere protein A [Source:HGNC Symbol;Acc:HGNC:1851]	ENSG00000115163.15	CENPA	1058	1.32	1.11	6.37	0.0142	0.296	1.85
1	47250139	47314147	64009	-	ENSG00000123473	STIL	protein_coding	chromosome	STIL centriolar assembly protein [Source:HGNC Symbol;Acc:HGNC:10879]	ENSG00000123473.15	STIL	6491	0.615	3.66	6.37	0.0142	0.296	1.85
1	109249539	109275751	26213	+	ENSG00000143126	CELSR2	protein_coding	chromosome	cadherin EGF LAG seven-pass G-type receptor 2 [Source:HGNC Symbol;Acc:HGNC:3231]	ENSG00000143126.8	CELSR2	1952	0.567	5.5	6.37	0.0142	0.296	1.85
16	4958330	5019157	60828	+	ENSG00000103184	SEC14L5	protein_coding	chromosome	SEC14 like lipid binding 5 [Source:HGNC Symbol;Acc:HGNC:29032]	ENSG00000103184.12	SEC14L5	9717	1.14	1.68	6.37	0.0143	0.296	1.85
2	159318979	159616569	297591	-	ENSG00000123636	BAZ2B	protein_coding	chromosome	bromodomain adjacent to zinc finger domain 2B [Source:HGNC Symbol;Acc:HGNC:963]	ENSG00000123636.18	BAZ2B	29994	-0.269	7.88	6.37	0.0143	0.296	1.85
13	113208193	113267108	58916	+	ENSG00000139842	CUL4A	protein_coding	chromosome	cullin 4A [Source:HGNC Symbol;Acc:HGNC:2554]	ENSG00000139842.15	CUL4A	8451	0.344	6.38	6.36	0.0143	0.297	1.84
11	46332905	46380554	47650	+	ENSG00000149091	DGKZ	protein_coding	chromosome	diacylglycerol kinase zeta [Source:HGNC Symbol;Acc:HGNC:2857]	ENSG00000149091.15	DGKZ	8525	0.312	6.13	6.37	0.0143	0.296	1.85
15	88803440	88875354	71915	+	ENSG00000157766	ACAN	protein_coding	chromosome	aggrecan [Source:HGNC Symbol;Acc:HGNC:319]	ENSG00000157766.17	ACAN	176	0.887	3.61	6.36	0.0143	0.297	1.84
1	163266576	163355764	89189	+	ENSG00000143228	NUF2	protein_coding	chromosome	NUF2 component of NDC80 kinetochore complex [Source:HGNC Symbol;Acc:HGNC:14621]	ENSG00000143228.13	NUF2	83540	1.2	2.17	6.35	0.0144	0.297	1.84
3	14145147	14178783	33637	-	ENSG00000154767	XPC	protein_coding	chromosome	XPC complex subunit, DNA damage recognition and repair factor [Source:HGNC Symbol;Acc:HGNC:12816]	ENSG00000154767.14	XPC	7508	-0.381	5.71	6.35	0.0144	0.297	1.84
2	63840940	63891562	50623	+	ENSG00000169764	UGP2	protein_coding	chromosome	UDP-glucose pyrophosphorylase 2 [Source:HGNC Symbol;Acc:HGNC:12527]	ENSG00000169764.15	UGP2	7360	0.378	5.92	6.36	0.0144	0.297	1.84
11	2928273	2929420	1148	-	ENSG00000181649	PHLDA2	protein_coding	chromosome	pleckstrin homology like domain family A member 2 [Source:HGNC Symbol;Acc:HGNC:12385]	ENSG00000181649.8	PHLDA2	7262	1.06	1.21	6.34	0.0144	0.297	1.84
16	8892097	8964514	72418	-	ENSG00000187555	USP7	protein_coding	chromosome	ubiquitin specific peptidase 7 [Source:HGNC Symbol;Acc:HGNC:12630]	ENSG00000187555.15	USP7	7874	0.418	6.85	6.35	0.0144	0.297	1.84
11	34438934	34472060	33127	+	ENSG00000121691	CAT	protein_coding	chromosome	catalase [Source:HGNC Symbol;Acc:HGNC:1516]	ENSG00000121691.7	CAT	847	0.419	5.39	6.33	0.0145	0.298	1.84
17	508668	721717	213050	-	ENSG00000141252	VPS53	protein_coding	chromosome	VPS53 subunit of GARP complex [Source:HGNC Symbol;Acc:HGNC:25608]	ENSG00000141252.20	VPS53	55275	-0.311	6.87	6.33	0.0145	0.298	1.84
17	80036632	80100613	63982	+	ENSG00000141519	CCDC40	protein_coding	chromosome	coiled-coil domain containing 40 [Source:HGNC Symbol;Acc:HGNC:26090]	ENSG00000141519.15	CCDC40	55036	-0.472	5.05	6.34	0.0145	0.298	1.84
2	188276732	188276844	113	-	ENSG00000200650	RNA5SP114	rRNA_pseudogene	chromosome	RNA, 5S ribosomal pseudogene 114 [Source:HGNC Symbol;Acc:HGNC:42912]	ENSG00000200650.1	RNA5SP114	NA	-1.14	1.68	6.34	0.0145	0.298	1.84
12	105235290	105396097	160808	+	ENSG00000235162	C12orf75	protein_coding	chromosome	chromosome 12 open reading frame 75 [Source:HGNC Symbol;Acc:HGNC:35164]	ENSG00000235162.8	C12orf75	387882	0.677	3.18	6.33	0.0145	0.298	1.84
2	153871922	154453979	582058	+	ENSG00000144278	GALNT13	protein_coding	chromosome	polypeptide N-acetylgalactosaminyltransferase 13 [Source:HGNC Symbol;Acc:HGNC:23242]	ENSG00000144278.15	GALNT13	114805	1.31	1.37	6.33	0.0146	0.298	1.84
11	124012997	124018732	5736	+	ENSG00000254737	OR10G4	protein_coding	chromosome	olfactory receptor family 10 subfamily G member 4 [Source:HGNC Symbol;Acc:HGNC:14809]	ENSG00000254737.2	OR10G4	390264	0.793	3.26	6.32	0.0146	0.299	1.84
12	118013588	118033130	19543	+	ENSG00000111445	RFC5	protein_coding	chromosome	replication factor C subunit 5 [Source:HGNC Symbol;Acc:HGNC:9973]	ENSG00000111445.14	RFC5	5985	0.506	3.23	6.31	0.0147	0.299	1.83
14	23047062	23057538	10477	-	ENSG00000139880	CDH24	protein_coding	chromosome	cadherin 24 [Source:HGNC Symbol;Acc:HGNC:14265]	ENSG00000139880.19	CDH24	64403	0.524	3.02	6.31	0.0147	0.299	1.83
1	202851828	202861620	9793	-	ENSG00000214796	AC098934.1	transcribed_unprocessed_pseudogene	chromosome	tubulin, alpha (TUBA) pseudogene	ENSG00000214796.8	AC098934.1	NA	0.699	2.08	6.31	0.0147	0.299	1.83
17	7315628	7329393	13766	-	ENSG00000215041	NEURL4	protein_coding	chromosome	neuralized E3 ubiquitin protein ligase 4 [Source:HGNC Symbol;Acc:HGNC:34410]	ENSG00000215041.10	NEURL4	84461	-0.384	4.5	6.31	0.0147	0.299	1.83
2	89244781	89245596	816	-	ENSG00000243238	IGKV2-30	IG_V_gene	chromosome	immunoglobulin kappa variable 2-30 [Source:HGNC Symbol;Acc:HGNC:5785]	ENSG00000243238.1	IGKV2-30	NA	1.56	3.41	6.31	0.0147	0.299	1.83
12	123584533	123598582	14050	+	ENSG00000086598	TMED2	protein_coding	chromosome	transmembrane p24 trafficking protein 2 [Source:HGNC Symbol;Acc:HGNC:16996]	ENSG00000086598.11	TMED2	10959	0.362	6.74	6.3	0.0148	0.3	1.83
20	32762385	32809356	46972	+	ENSG00000088305	DNMT3B	protein_coding	chromosome	DNA methyltransferase 3 beta [Source:HGNC Symbol;Acc:HGNC:2979]	ENSG00000088305.18	DNMT3B	1789	0.673	2.85	6.3	0.0148	0.3	1.83
17	35435096	35448837	13742	-	ENSG00000154760	SLFN13	protein_coding	chromosome	schlafen family member 13 [Source:HGNC Symbol;Acc:HGNC:26481]	ENSG00000154760.14	SLFN13	146857	0.618	4.9	6.29	0.0148	0.3	1.83
7	76326799	76358991	32193	-	ENSG00000170027	YWHAG	protein_coding	chromosome	tyrosine 3-monooxygenase/tryptophan 5-monooxygenase activation protein gamma [Source:HGNC Symbol;Acc:HGNC:12852]	ENSG00000170027.7	YWHAG	7532	0.455	6.89	6.29	0.0148	0.3	1.83
10	131901008	131959834	58827	+	ENSG00000175470	PPP2R2D	protein_coding	chromosome	protein phosphatase 2 regulatory subunit Bdelta [Source:HGNC Symbol;Acc:HGNC:23732]	ENSG00000175470.20	PPP2R2D	55844	-0.379	5.15	6.29	0.0148	0.3	1.83
11	67934563	67955802	21240	-	ENSG00000254610	AC004923.1	transcribed_unprocessed_pseudogene	chromosome	RNA binding protein, fox-1 homolog (C. elegans) 1 (RBFOX1) pseudogene	ENSG00000254610.3	AC004923.1	NA	-0.672	2.46	6.29	0.0148	0.3	1.83
4	165327667	165343164	15498	+	ENSG00000052802	MSMO1	protein_coding	chromosome	methylsterol monooxygenase 1 [Source:HGNC Symbol;Acc:HGNC:10545]	ENSG00000052802.13	MSMO1	6307	0.408	3.52	6.28	0.0149	0.301	1.83
8	22544986	22575788	30803	+	ENSG00000120896	SORBS3	protein_coding	chromosome	sorbin and SH3 domain containing 3 [Source:HGNC Symbol;Acc:HGNC:30907]	ENSG00000120896.13	SORBS3	10174	-0.408	6.32	6.27	0.015	0.302	1.82
19	34428352	34471251	42900	+	ENSG00000126261	UBA2	protein_coding	chromosome	ubiquitin like modifier activating enzyme 2 [Source:HGNC Symbol;Acc:HGNC:30661]	ENSG00000126261.13	UBA2	10054	0.441	6.14	6.26	0.015	0.302	1.82
12	120341330	120369164	27835	-	ENSG00000135097	MSI1	protein_coding	chromosome	musashi RNA binding protein 1 [Source:HGNC Symbol;Acc:HGNC:7330]	ENSG00000135097.7	MSI1	4440	0.786	2.25	6.27	0.015	0.302	1.82
3	138434586	138481686	47101	+	ENSG00000158220	ESYT3	protein_coding	chromosome	extended synaptotagmin 3 [Source:HGNC Symbol;Acc:HGNC:24295]	ENSG00000158220.14	ESYT3	83850	0.757	3.51	6.27	0.015	0.302	1.82
20	50190830	50192668	1839	+	ENSG00000172216	CEBPB	protein_coding	chromosome	CCAAT enhancer binding protein beta [Source:HGNC Symbol;Acc:HGNC:1834]	ENSG00000172216.6	CEBPB	1051	0.547	5.19	6.26	0.015	0.302	1.82
12	95657807	95791152	133346	-	ENSG00000074527	NTN4	protein_coding	chromosome	netrin 4 [Source:HGNC Symbol;Acc:HGNC:13658]	ENSG00000074527.12	NTN4	59277	-0.839	6.68	6.25	0.0151	0.303	1.82
2	32165841	32224379	58539	+	ENSG00000152683	SLC30A6	protein_coding	chromosome	solute carrier family 30 member 6 [Source:HGNC Symbol;Acc:HGNC:19305]	ENSG00000152683.14	SLC30A6	55676	0.301	4.74	6.25	0.0151	0.303	1.82
10	92046692	92291078	244387	-	ENSG00000107864	CPEB3	protein_coding	chromosome	cytoplasmic polyadenylation element binding protein 3 [Source:HGNC Symbol;Acc:HGNC:21746]	ENSG00000107864.15	CPEB3	22849	-0.419	4.28	6.24	0.0152	0.304	1.82
19	56810077	56840728	30652	-	ENSG00000198300	PEG3	protein_coding	chromosome	paternally expressed 3 [Source:HGNC Symbol;Acc:HGNC:8826]	ENSG00000198300.14	PEG3	5178	0.788	4.78	6.25	0.0152	0.304	1.82
7	143851375	143902198	50824	-	ENSG00000198420	TCAF1	protein_coding	chromosome	TRPM8 channel associated factor 1 [Source:HGNC Symbol;Acc:HGNC:22201]	ENSG00000198420.10	TCAF1	9747	0.363	6.45	6.24	0.0152	0.304	1.82
17	78870910	78903217	32308	-	ENSG00000178404	CEP295NL	protein_coding	chromosome	CEP295 N-terminal like [Source:HGNC Symbol;Acc:HGNC:44659]	ENSG00000178404.10	CEP295NL	100653515	-0.586	3.28	6.23	0.0153	0.306	1.81
X	72204657	72239027	34371	-	ENSG00000186871	ERCC6L	protein_coding	chromosome	ERCC excision repair 6 like, spindle assembly checkpoint helicase [Source:HGNC Symbol;Acc:HGNC:20794]	ENSG00000186871.7	ERCC6L	54821	1.26	1.56	6.23	0.0153	0.305	1.82
20	59025475	59032345	6871	-	ENSG00000124172	ATP5F1E	protein_coding	chromosome	ATP synthase F1 subunit epsilon [Source:HGNC Symbol;Acc:HGNC:838]	ENSG00000124172.10	ATP5F1E	514	0.343	5.39	6.22	0.0154	0.306	1.81
10	75431624	76560168	1128545	+	ENSG00000148655	LRMDA	protein_coding	chromosome	leucine rich melanocyte differentiation associated [Source:HGNC Symbol;Acc:HGNC:23405]	ENSG00000148655.15	LRMDA	83938	-0.657	4.42	6.21	0.0154	0.307	1.81
1	62436297	62451804	15508	+	ENSG00000162607	USP1	protein_coding	chromosome	ubiquitin specific peptidase 1 [Source:HGNC Symbol;Acc:HGNC:12607]	ENSG00000162607.13	USP1	7398	0.49	5.08	6.22	0.0154	0.306	1.81
2	55236595	55269347	32753	-	ENSG00000085760	MTIF2	protein_coding	chromosome	mitochondrial translational initiation factor 2 [Source:HGNC Symbol;Acc:HGNC:7441]	ENSG00000085760.15	MTIF2	4528	0.351	4.78	6.19	0.0156	0.309	1.81
10	102419189	102423136	3948	+	ENSG00000107872	FBXL15	protein_coding	chromosome	F-box and leucine rich repeat protein 15 [Source:HGNC Symbol;Acc:HGNC:28155]	ENSG00000107872.12	FBXL15	79176	-0.691	1.74	6.2	0.0156	0.309	1.81
2	96705929	96740064	34136	-	ENSG00000114988	LMAN2L	protein_coding	chromosome	lectin, mannose binding 2 like [Source:HGNC Symbol;Acc:HGNC:19263]	ENSG00000114988.11	LMAN2L	81562	-0.474	3.9	6.19	0.0156	0.309	1.81
11	47418769	47426473	7705	-	ENSG00000165916	PSMC3	protein_coding	chromosome	proteasome 26S subunit, ATPase 3 [Source:HGNC Symbol;Acc:HGNC:9549]	ENSG00000165916.8	PSMC3	5702	0.411	4.78	6.19	0.0156	0.309	1.81
4	108650585	108667820	17236	+	ENSG00000198856	OSTC	protein_coding	chromosome	oligosaccharyltransferase complex non-catalytic subunit [Source:HGNC Symbol;Acc:HGNC:24448]	ENSG00000198856.13	OSTC	58505	0.443	4.62	6.19	0.0156	0.309	1.81
9	137459952	137550402	90451	-	ENSG00000130653	PNPLA7	protein_coding	chromosome	patatin like phospholipase domain containing 7 [Source:HGNC Symbol;Acc:HGNC:24768]	ENSG00000130653.16	PNPLA7	375775	-0.557	5.66	6.18	0.0157	0.31	1.8
1	58780791	58784047	3257	-	ENSG00000177606	JUN	protein_coding	chromosome	Jun proto-oncogene, AP-1 transcription factor subunit [Source:HGNC Symbol;Acc:HGNC:6204]	ENSG00000177606.7	JUN	3725	-0.602	8.42	6.18	0.0157	0.31	1.8
15	64155812	64163205	7394	-	ENSG00000166794	PPIB	protein_coding	chromosome	peptidylprolyl isomerase B [Source:HGNC Symbol;Acc:HGNC:9255]	ENSG00000166794.4	PPIB	5479	0.401	6.54	6.17	0.0158	0.31	1.8
2	140231423	142131701	1900279	-	ENSG00000168702	LRP1B	protein_coding	chromosome	LDL receptor related protein 1B [Source:HGNC Symbol;Acc:HGNC:6693]	ENSG00000168702.17	LRP1B	53353	-1.79	5.03	6.16	0.0158	0.312	1.8
17	6657034	6693577	36544	+	ENSG00000274114	ALOX15P1	transcribed_unprocessed_pseudogene	chromosome	arachidonate 15-lipoxygenase pseudogene 1 [Source:HGNC Symbol;Acc:HGNC:13742]	ENSG00000274114.2	ALOX15P1	NA	-0.525	3.55	6.17	0.0158	0.31	1.8
X	47571901	47619857	47957	-	ENSG00000008056	SYN1	protein_coding	chromosome	synapsin I [Source:HGNC Symbol;Acc:HGNC:11494]	ENSG00000008056.14	SYN1	6853	1.53	1.35	6.15	0.0159	0.312	1.8
2	241227264	241317061	89798	-	ENSG00000115677	HDLBP	protein_coding	chromosome	high density lipoprotein binding protein [Source:HGNC Symbol;Acc:HGNC:4857]	ENSG00000115677.17	HDLBP	3069	0.35	8.92	6.15	0.0159	0.312	1.8
1	109062486	109076003	13518	-	ENSG00000197780	TAF13	protein_coding	chromosome	TATA-box binding protein associated factor 13 [Source:HGNC Symbol;Acc:HGNC:11546]	ENSG00000197780.10	TAF13	6884	0.483	3.28	6.15	0.0159	0.312	1.8
4	13568738	13627725	58988	-	ENSG00000038219	BOD1L1	protein_coding	chromosome	biorientation of chromosomes in cell division 1 like 1 [Source:HGNC Symbol;Acc:HGNC:31792]	ENSG00000038219.13	BOD1L1	259282	-0.23	7.65	6.15	0.016	0.313	1.8
3	111732497	111976517	244021	+	ENSG00000144824	PHLDB2	protein_coding	chromosome	pleckstrin homology like domain family B member 2 [Source:HGNC Symbol;Acc:HGNC:29573]	ENSG00000144824.21	PHLDB2	90102	-0.721	7.18	6.14	0.016	0.313	1.8
10	119029714	119033730	4017	+	ENSG00000188613	NANOS1	protein_coding	chromosome	nanos C2HC-type zinc finger 1 [Source:HGNC Symbol;Acc:HGNC:23044]	ENSG00000188613.7	NANOS1	340719	0.788	2.53	6.14	0.016	0.313	1.8
X	154411524	154421726	10203	+	ENSG00000102125	TAZ	protein_coding	chromosome	tafazzin [Source:HGNC Symbol;Acc:HGNC:11577]	ENSG00000102125.16	TAZ	6901	-0.3	5.15	6.13	0.0161	0.313	1.79
8	115408496	115809673	401178	-	ENSG00000104447	TRPS1	protein_coding	chromosome	transcriptional repressor GATA binding 1 [Source:HGNC Symbol;Acc:HGNC:12340]	ENSG00000104447.12	TRPS1	7227	-0.67	10.1	6.13	0.0161	0.314	1.79
5	138178719	138187723	9005	+	ENSG00000112984	KIF20A	protein_coding	chromosome	kinesin family member 20A [Source:HGNC Symbol;Acc:HGNC:9787]	ENSG00000112984.12	KIF20A	10112	1.22	2.71	6.14	0.0161	0.313	1.79
5	34915677	34925996	10320	+	ENSG00000113460	BRIX1	protein_coding	chromosome	biogenesis of ribosomes BRX1 [Source:HGNC Symbol;Acc:HGNC:24170]	ENSG00000113460.13	BRIX1	55299	0.397	3.97	6.11	0.0162	0.315	1.79
11	95089846	95132645	42800	+	ENSG00000149218	ENDOD1	protein_coding	chromosome	endonuclease domain containing 1 [Source:HGNC Symbol;Acc:HGNC:29129]	ENSG00000149218.5	ENDOD1	23052	0.495	4.82	6.12	0.0162	0.315	1.79
5	710355	784729	74375	-	ENSG00000206077	ZDHHC11B	protein_coding	chromosome	zinc finger DHHC-type containing 11B [Source:HGNC Symbol;Acc:HGNC:32962]	ENSG00000206077.11	ZDHHC11B	653082	-0.86	5.01	6.12	0.0162	0.315	1.79
1	26177484	26189884	12401	+	ENSG00000142675	CNKSR1	protein_coding	chromosome	connector enhancer of kinase suppressor of Ras 1 [Source:HGNC Symbol;Acc:HGNC:19700]	ENSG00000142675.18	CNKSR1	10256	-0.507	4.29	6.1	0.0163	0.316	1.79
12	93677375	93894840	217466	+	ENSG00000169372	CRADD	protein_coding	chromosome	CASP2 and RIPK1 domain containing adaptor with death domain [Source:HGNC Symbol;Acc:HGNC:2340]	ENSG00000169372.13	CRADD	8738	-0.525	2.89	6.11	0.0163	0.315	1.79
11	69294151	69367726	73576	+	ENSG00000172927	MYEOV	protein_coding	chromosome	myeloma overexpressed [Source:HGNC Symbol;Acc:HGNC:7563]	ENSG00000172927.8	MYEOV	26579	1.3	1.25	6.1	0.0163	0.316	1.79
1	47067231	47118318	51088	+	ENSG00000186160	CYP4Z1	protein_coding	chromosome	cytochrome P450 family 4 subfamily Z member 1 [Source:HGNC Symbol;Acc:HGNC:20583]	ENSG00000186160.5	CYP4Z1	199974	-1.47	5.97	6.1	0.0163	0.316	1.79
2	61868085	61888671	20587	-	ENSG00000115484	CCT4	protein_coding	chromosome	chaperonin containing TCP1 subunit 4 [Source:HGNC Symbol;Acc:HGNC:1617]	ENSG00000115484.15	CCT4	10575	0.521	5.27	6.1	0.0164	0.316	1.79
1	108648290	108661526	13237	-	ENSG00000162639	HENMT1	protein_coding	chromosome	HEN methyltransferase 1 [Source:HGNC Symbol;Acc:HGNC:26400]	ENSG00000162639.16	HENMT1	113802	0.758	2.31	6.09	0.0164	0.317	1.78
15	72199029	72231822	32794	-	ENSG00000067225	PKM	protein_coding	chromosome	pyruvate kinase M1/2 [Source:HGNC Symbol;Acc:HGNC:9021]	ENSG00000067225.18	PKM	5315	0.414	8.02	6.08	0.0165	0.317	1.78
8	42391624	42405937	14314	+	ENSG00000078668	VDAC3	protein_coding	chromosome	voltage dependent anion channel 3 [Source:HGNC Symbol;Acc:HGNC:12674]	ENSG00000078668.14	VDAC3	7419	0.468	4.52	6.09	0.0165	0.317	1.78
19	14514769	14529770	15002	-	ENSG00000132002	DNAJB1	protein_coding	chromosome	DnaJ heat shock protein family (Hsp40) member B1 [Source:HGNC Symbol;Acc:HGNC:5270]	ENSG00000132002.8	DNAJB1	3337	0.562	6.35	6.09	0.0165	0.317	1.78
11	65040901	65044828	3928	+	ENSG00000168061	SAC3D1	protein_coding	chromosome	SAC3 domain containing 1 [Source:HGNC Symbol;Acc:HGNC:30179]	ENSG00000168061.15	SAC3D1	29901	0.581	1.77	6.08	0.0165	0.317	1.78
8	28345590	28402701	57112	-	ENSG00000186918	ZNF395	protein_coding	chromosome	zinc finger protein 395 [Source:HGNC Symbol;Acc:HGNC:18737]	ENSG00000186918.14	ZNF395	55893	-0.457	5.69	6.08	0.0165	0.317	1.78
12	58872149	58920522	48374	-	ENSG00000139263	LRIG3	protein_coding	chromosome	leucine rich repeats and immunoglobulin like domains 3 [Source:HGNC Symbol;Acc:HGNC:30991]	ENSG00000139263.11	LRIG3	121227	0.587	4.46	6.07	0.0166	0.318	1.78
14	60144119	60169856	25738	-	ENSG00000100612	DHRS7	protein_coding	chromosome	dehydrogenase/reductase 7 [Source:HGNC Symbol;Acc:HGNC:21524]	ENSG00000100612.14	DHRS7	51635	-0.612	5.1	6.06	0.0167	0.319	1.78
X	47217860	47229997	12138	+	ENSG00000102225	CDK16	protein_coding	chromosome	cyclin dependent kinase 16 [Source:HGNC Symbol;Acc:HGNC:8749]	ENSG00000102225.16	CDK16	5127	0.415	5.62	6.06	0.0167	0.319	1.78
12	21501781	21518408	16628	+	ENSG00000111711	GOLT1B	protein_coding	chromosome	golgi transport 1B [Source:HGNC Symbol;Acc:HGNC:20175]	ENSG00000111711.10	GOLT1B	51026	0.57	3.86	6.06	0.0167	0.319	1.78
3	113716458	113746300	29843	-	ENSG00000121579	NAA50	protein_coding	chromosome	N(alpha)-acetyltransferase 50, NatE catalytic subunit [Source:HGNC Symbol;Acc:HGNC:29533]	ENSG00000121579.13	NAA50	80218	0.598	6.1	6.05	0.0167	0.319	1.78
11	22622890	22625841	2952	-	ENSG00000183161	FANCF	protein_coding	chromosome	FA complementation group F [Source:HGNC Symbol;Acc:HGNC:3587]	ENSG00000183161.5	FANCF	2188	0.432	3.43	6.06	0.0167	0.319	1.78
17	30975387	30975954	568	+	ENSG00000264743	DPRXP4	processed_pseudogene	chromosome	divergent-paired related homeobox pseudogene 4 [Source:HGNC Symbol;Acc:HGNC:32170]	ENSG00000264743.2	DPRXP4	NA	-0.62	1.36	6.05	0.0167	0.319	1.78
4	74445136	74455005	9870	+	ENSG00000109321	AREG	protein_coding	chromosome	amphiregulin [Source:HGNC Symbol;Acc:HGNC:651]	ENSG00000109321.11	AREG	374	-1.44	2.59	6.05	0.0168	0.319	1.78
2	230515023	230515638	616	+	ENSG00000250011	HMGB1P3	processed_pseudogene	chromosome	high mobility group box 1 pseudogene 3 [Source:HGNC Symbol;Acc:HGNC:4995]	ENSG00000250011.1	HMGB1P3	NA	-0.649	1.95	6.04	0.0168	0.32	1.77
21	9781910	9838011	56102	-	ENSG00000280081	LINC01667	transcribed_processed_pseudogene	chromosome	long intergenic non-protein coding RNA 1667 [Source:HGNC Symbol;Acc:HGNC:52455]	ENSG00000280081.4	LINC01667	NA	1.61	3.98	6.05	0.0168	0.32	1.77
19	1259384	1274880	15497	+	ENSG00000099622	CIRBP	protein_coding	chromosome	cold inducible RNA binding protein [Source:HGNC Symbol;Acc:HGNC:1982]	ENSG00000099622.14	CIRBP	1153	-0.399	7.38	6.02	0.017	0.323	1.77
17	11977439	11997475	20037	-	ENSG00000154957	ZNF18	protein_coding	chromosome	zinc finger protein 18 [Source:HGNC Symbol;Acc:HGNC:12969]	ENSG00000154957.14	ZNF18	7566	-0.471	3.35	6.01	0.0171	0.324	1.77
8	144078648	144080648	2001	+	ENSG00000178896	EXOSC4	protein_coding	chromosome	exosome component 4 [Source:HGNC Symbol;Acc:HGNC:18189]	ENSG00000178896.9	EXOSC4	54512	0.556	2.21	6.01	0.0171	0.324	1.77
17	75165586	75182959	17374	-	ENSG00000188612	SUMO2	protein_coding	chromosome	small ubiquitin like modifier 2 [Source:HGNC Symbol;Acc:HGNC:11125]	ENSG00000188612.12	SUMO2	6613	0.501	6.13	6.02	0.0171	0.323	1.77
12	116710171	116738070	27900	-	ENSG00000111412	C12orf49	protein_coding	chromosome	chromosome 12 open reading frame 49 [Source:HGNC Symbol;Acc:HGNC:26128]	ENSG00000111412.6	C12orf49	79794	0.388	5.24	5.99	0.0173	0.326	1.76
10	87050202	87094843	44642	-	ENSG00000148672	GLUD1	protein_coding	chromosome	glutamate dehydrogenase 1 [Source:HGNC Symbol;Acc:HGNC:4335]	ENSG00000148672.9	GLUD1	2746	-0.417	6.27	5.99	0.0173	0.326	1.76
6	43509702	43562419	52718	+	ENSG00000171453	POLR1C	protein_coding	chromosome	RNA polymerase I and III subunit C [Source:HGNC Symbol;Acc:HGNC:20194]	ENSG00000171453.20	POLR1C	9533	0.438	4.03	5.99	0.0173	0.326	1.76
7	10931943	10940153	8211	-	ENSG00000189043	NDUFA4	protein_coding	chromosome	NDUFA4 mitochondrial complex associated [Source:HGNC Symbol;Acc:HGNC:7687]	ENSG00000189043.10	NDUFA4	4697	0.443	4.15	5.99	0.0173	0.326	1.76
1	629062	629433	372	+	ENSG00000225972	MTND1P23	unprocessed_pseudogene	chromosome	MT-ND1 pseudogene 23 [Source:HGNC Symbol;Acc:HGNC:42092]	ENSG00000225972.1	MTND1P23	NA	0.888	2.68	6	0.0173	0.326	1.76
10	27110112	27155266	45155	-	ENSG00000136758	YME1L1	protein_coding	chromosome	YME1 like 1 ATPase [Source:HGNC Symbol;Acc:HGNC:12843]	ENSG00000136758.18	YME1L1	10730	0.34	6.52	5.98	0.0174	0.326	1.76
8	144502973	144507174	4202	+	ENSG00000167701	GPT	protein_coding	chromosome	glutamic--pyruvic transaminase [Source:HGNC Symbol;Acc:HGNC:4552]	ENSG00000167701.14	GPT	2875	1.12	1.05	5.98	0.0174	0.326	1.76
11	67398183	67421183	23001	-	ENSG00000172531	PPP1CA	protein_coding	chromosome	protein phosphatase 1 catalytic subunit alpha [Source:HGNC Symbol;Acc:HGNC:9281]	ENSG00000172531.15	PPP1CA	5499	0.415	5.08	5.97	0.0174	0.327	1.76
16	28878405	28904509	26105	+	ENSG00000196296	ATP2A1	protein_coding	chromosome	ATPase sarcoplasmic/endoplasmic reticulum Ca2+ transporting 1 [Source:HGNC Symbol;Acc:HGNC:811]	ENSG00000196296.13	ATP2A1	487	1.54	3.72	5.97	0.0174	0.327	1.76
19	19033575	19060311	26737	+	ENSG00000105676	ARMC6	protein_coding	chromosome	armadillo repeat containing 6 [Source:HGNC Symbol;Acc:HGNC:25049]	ENSG00000105676.14	ARMC6	93436	0.511	3.22	5.95	0.0176	0.329	1.75
7	2234222	2242205	7984	-	ENSG00000122687	MRM2	protein_coding	chromosome	mitochondrial rRNA methyltransferase 2 [Source:HGNC Symbol;Acc:HGNC:16352]	ENSG00000122687.18	MRM2	29960	0.461	3.59	5.95	0.0176	0.329	1.75
20	45252239	45254564	2326	-	ENSG00000124107	SLPI	protein_coding	chromosome	secretory leukocyte peptidase inhibitor [Source:HGNC Symbol;Acc:HGNC:11092]	ENSG00000124107.5	SLPI	6590	1.5	2.43	5.96	0.0176	0.329	1.75
7	131110096	131496632	386537	+	ENSG00000128585	MKLN1	protein_coding	chromosome	muskelin 1 [Source:HGNC Symbol;Acc:HGNC:7109]	ENSG00000128585.18	MKLN1	4289	-0.321	6.69	5.96	0.0176	0.329	1.75
1	116372668	116410261	37594	+	ENSG00000163399	ATP1A1	protein_coding	chromosome	ATPase Na+/K+ transporting subunit alpha 1 [Source:HGNC Symbol;Acc:HGNC:799]	ENSG00000163399.16	ATP1A1	476	0.375	7.89	5.94	0.0177	0.33	1.75
16	75443054	75465497	22444	-	ENSG00000166822	TMEM170A	protein_coding	chromosome	transmembrane protein 170A [Source:HGNC Symbol;Acc:HGNC:29577]	ENSG00000166822.13	TMEM170A	124491	0.33	4.73	5.95	0.0177	0.33	1.75
19	37551406	37614179	62774	+	ENSG00000171817	ZNF540	protein_coding	chromosome	zinc finger protein 540 [Source:HGNC Symbol;Acc:HGNC:25331]	ENSG00000171817.17	ZNF540	163255	-0.585	3.16	5.95	0.0177	0.33	1.75
11	134378504	134412242	33739	-	ENSG00000109956	B3GAT1	protein_coding	chromosome	beta-1,3-glucuronyltransferase 1 [Source:HGNC Symbol;Acc:HGNC:921]	ENSG00000109956.13	B3GAT1	27087	1.34	3.59	5.94	0.0178	0.33	1.75
3	192139395	192767764	628370	-	ENSG00000114279	FGF12	protein_coding	chromosome	fibroblast growth factor 12 [Source:HGNC Symbol;Acc:HGNC:3668]	ENSG00000114279.13	FGF12	2257	1.35	3.5	5.94	0.0178	0.33	1.75
16	11833850	11851580	17731	-	ENSG00000171490	RSL1D1	protein_coding	chromosome	ribosomal L1 domain containing 1 [Source:HGNC Symbol;Acc:HGNC:24534]	ENSG00000171490.13	RSL1D1	26156	0.46	6.77	5.93	0.0178	0.331	1.75
3	49940007	50100045	160039	+	ENSG00000004534	RBM6	protein_coding	chromosome	RNA binding motif protein 6 [Source:HGNC Symbol;Acc:HGNC:9903]	ENSG00000004534.15	RBM6	10180	-0.186	7.74	5.93	0.0179	0.331	1.75
2	206737763	206765328	27566	-	ENSG00000138400	MDH1B	protein_coding	chromosome	malate dehydrogenase 1B [Source:HGNC Symbol;Acc:HGNC:17836]	ENSG00000138400.13	MDH1B	130752	1.13	1.98	5.92	0.0179	0.332	1.75
12	121777754	121803403	25650	-	ENSG00000139725	RHOF	protein_coding	chromosome	ras homolog family member F, filopodia associated [Source:HGNC Symbol;Acc:HGNC:15703]	ENSG00000139725.8	RHOF	54509	-0.361	4.55	5.92	0.0179	0.332	1.75
1	165827614	165911618	84005	+	ENSG00000143179	UCK2	protein_coding	chromosome	uridine-cytidine kinase 2 [Source:HGNC Symbol;Acc:HGNC:12562]	ENSG00000143179.16	UCK2	7371	0.476	4.62	5.92	0.018	0.332	1.75
1	117863485	117929621	66137	-	ENSG00000196505	GDAP2	protein_coding	chromosome	ganglioside induced differentiation associated protein 2 [Source:HGNC Symbol;Acc:HGNC:18010]	ENSG00000196505.11	GDAP2	54834	0.358	5.74	5.91	0.018	0.333	1.74
4	68310387	68350089	39703	-	ENSG00000083896	YTHDC1	protein_coding	chromosome	YTH domain containing 1 [Source:HGNC Symbol;Acc:HGNC:30626]	ENSG00000083896.12	YTHDC1	91746	-0.328	6.6	5.91	0.0181	0.333	1.74
3	187721377	187745725	24349	-	ENSG00000113916	BCL6	protein_coding	chromosome	BCL6 transcription repressor [Source:HGNC Symbol;Acc:HGNC:1001]	ENSG00000113916.18	BCL6	604	-0.45	6.38	5.9	0.0181	0.333	1.74
2	190880827	190965552	84726	+	ENSG00000115419	GLS	protein_coding	chromosome	glutaminase [Source:HGNC Symbol;Acc:HGNC:4331]	ENSG00000115419.12	GLS	2744	0.46	6.37	5.9	0.0181	0.333	1.74
7	138460259	138589996	129738	+	ENSG00000122779	TRIM24	protein_coding	chromosome	tripartite motif containing 24 [Source:HGNC Symbol;Acc:HGNC:11812]	ENSG00000122779.18	TRIM24	8805	0.386	5.44	5.9	0.0181	0.334	1.74
CHR_HSCHR12_4_CTG2	31111652	31208427	96776	-	ENSG00000275428	AC024940.7	protein_coding	chromosome	ovostatin 2	ENSG00000275428.2	AC024940.7	NA	1.56	0.573	5.91	0.0181	0.333	1.74
8	30156319	30183639	27321	+	ENSG00000104671	DCTN6	protein_coding	chromosome	dynactin subunit 6 [Source:HGNC Symbol;Acc:HGNC:16964]	ENSG00000104671.8	DCTN6	10671	-0.315	4.03	5.88	0.0183	0.334	1.74
6	108211222	108261246	50025	-	ENSG00000112335	SNX3	protein_coding	chromosome	sorting nexin 3 [Source:HGNC Symbol;Acc:HGNC:11174]	ENSG00000112335.15	SNX3	8724	0.516	5.54	5.89	0.0183	0.334	1.74
6	87513938	87589987	76050	-	ENSG00000146282	RARS2	protein_coding	chromosome	arginyl-tRNA synthetase 2, mitochondrial [Source:HGNC Symbol;Acc:HGNC:21406]	ENSG00000146282.18	RARS2	57038	0.313	4.84	5.88	0.0183	0.334	1.74
1	46246461	46278480	32020	+	ENSG00000085999	RAD54L	protein_coding	chromosome	RAD54 like [Source:HGNC Symbol;Acc:HGNC:9826]	ENSG00000085999.13	RAD54L	8438	0.995	2.11	5.87	0.0184	0.334	1.74
4	26857601	27025381	167781	+	ENSG00000109689	STIM2	protein_coding	chromosome	stromal interaction molecule 2 [Source:HGNC Symbol;Acc:HGNC:19205]	ENSG00000109689.16	STIM2	57620	-0.379	4.83	5.87	0.0184	0.334	1.74
2	75646783	75690851	44069	+	ENSG00000115364	MRPL19	protein_coding	chromosome	mitochondrial ribosomal protein L19 [Source:HGNC Symbol;Acc:HGNC:14052]	ENSG00000115364.14	MRPL19	9801	0.424	4.84	5.87	0.0184	0.334	1.74
20	33993646	34108308	114663	+	ENSG00000125970	RALY	protein_coding	chromosome	RALY heterogeneous nuclear ribonucleoprotein [Source:HGNC Symbol;Acc:HGNC:15921]	ENSG00000125970.12	RALY	22913	0.361	6.35	5.87	0.0184	0.334	1.73
3	20160593	20186206	25614	-	ENSG00000129810	SGO1	protein_coding	chromosome	shugoshin 1 [Source:HGNC Symbol;Acc:HGNC:25088]	ENSG00000129810.15	SGO1	151648	0.658	2.66	5.87	0.0184	0.334	1.73
1	233327724	233385148	57425	+	ENSG00000143674	MAP3K21	protein_coding	chromosome	mitogen-activated protein kinase kinase kinase 21 [Source:HGNC Symbol;Acc:HGNC:29798]	ENSG00000143674.11	MAP3K21	84451	0.83	2.91	5.87	0.0184	0.334	1.73
6	97142161	97283217	141057	-	ENSG00000146263	MMS22L	protein_coding	chromosome	MMS22 like, DNA repair protein [Source:HGNC Symbol;Acc:HGNC:21475]	ENSG00000146263.11	MMS22L	253714	0.414	6.15	5.87	0.0184	0.334	1.74
4	4290251	4321786	31536	+	ENSG00000168826	ZBTB49	protein_coding	chromosome	zinc finger and BTB domain containing 49 [Source:HGNC Symbol;Acc:HGNC:19883]	ENSG00000168826.16	ZBTB49	166793	-0.713	2.25	5.87	0.0184	0.334	1.73
X	71095851	71103532	7682	+	ENSG00000184481	FOXO4	protein_coding	chromosome	forkhead box O4 [Source:HGNC Symbol;Acc:HGNC:7139]	ENSG00000184481.17	FOXO4	4303	-0.385	4.15	5.87	0.0184	0.334	1.74
10	14838306	14871741	33436	+	ENSG00000187522	HSPA14	protein_coding	chromosome	heat shock protein family A (Hsp70) member 14 [Source:HGNC Symbol;Acc:HGNC:29526]	ENSG00000187522.16	HSPA14	51182	0.508	3.06	5.87	0.0184	0.334	1.73
7	99980762	99987535	6774	+	ENSG00000214313	AZGP1P1	transcribed_unprocessed_pseudogene	chromosome	AZGP1 pseudogene 1 [Source:HGNC Symbol;Acc:HGNC:911]	ENSG00000214313.8	AZGP1P1	646282	-0.831	4.63	5.87	0.0184	0.334	1.74
17	19648136	19685760	37625	+	ENSG00000072210	ALDH3A2	protein_coding	chromosome	aldehyde dehydrogenase 3 family member A2 [Source:HGNC Symbol;Acc:HGNC:403]	ENSG00000072210.19	ALDH3A2	224	-0.415	6.3	5.86	0.0185	0.335	1.73
15	65611366	65660995	49630	+	ENSG00000074621	SLC24A1	protein_coding	chromosome	solute carrier family 24 member 1 [Source:HGNC Symbol;Acc:HGNC:10975]	ENSG00000074621.14	SLC24A1	9187	0.436	4.86	5.86	0.0185	0.335	1.73
3	97764521	97801229	36709	+	ENSG00000113966	ARL6	protein_coding	chromosome	ADP ribosylation factor like GTPase 6 [Source:HGNC Symbol;Acc:HGNC:13210]	ENSG00000113966.10	ARL6	84100	-0.526	2.22	5.86	0.0185	0.335	1.73
11	59636716	59669037	32322	-	ENSG00000166889	PATL1	protein_coding	chromosome	PAT1 homolog 1, processing body mRNA decay factor [Source:HGNC Symbol;Acc:HGNC:26721]	ENSG00000166889.14	PATL1	219988	0.351	5.2	5.86	0.0185	0.335	1.73
1	38009258	38024820	15563	+	ENSG00000183520	UTP11	protein_coding	chromosome	UTP11 small subunit processome component [Source:HGNC Symbol;Acc:HGNC:24329]	ENSG00000183520.12	UTP11	51118	0.323	4.28	5.86	0.0185	0.334	1.73
4	140620782	140756385	135604	-	ENSG00000109436	TBC1D9	protein_coding	chromosome	TBC1 domain family member 9 [Source:HGNC Symbol;Acc:HGNC:21710]	ENSG00000109436.8	TBC1D9	23158	-0.736	8.03	5.84	0.0187	0.336	1.73
11	72189558	72196323	6766	+	ENSG00000110195	FOLR1	protein_coding	chromosome	folate receptor alpha [Source:HGNC Symbol;Acc:HGNC:3791]	ENSG00000110195.13	FOLR1	2348	1.62	1.05	5.84	0.0187	0.336	1.73
6	152697895	152724567	26673	+	ENSG00000120279	MYCT1	protein_coding	chromosome	MYC target 1 [Source:HGNC Symbol;Acc:HGNC:23172]	ENSG00000120279.6	MYCT1	80177	-0.614	2.49	5.84	0.0187	0.336	1.73
15	78264086	78282196	18111	+	ENSG00000140403	DNAJA4	protein_coding	chromosome	DnaJ heat shock protein family (Hsp40) member A4 [Source:HGNC Symbol;Acc:HGNC:14885]	ENSG00000140403.12	DNAJA4	55466	0.471	5.6	5.84	0.0187	0.336	1.73
10	114239254	114294489	55236	+	ENSG00000165816	VWA2	protein_coding	chromosome	von Willebrand factor A domain containing 2 [Source:HGNC Symbol;Acc:HGNC:24709]	ENSG00000165816.13	VWA2	340706	-0.695	4.58	5.84	0.0187	0.336	1.73
19	51331536	51342124	10589	-	ENSG00000186806	VSIG10L	protein_coding	chromosome	V-set and immunoglobulin domain containing 10 like [Source:HGNC Symbol;Acc:HGNC:27111]	ENSG00000186806.5	VSIG10L	147645	0.965	1.74	5.84	0.0187	0.336	1.73
6	10694972	10709782	14811	+	ENSG00000111845	PAK1IP1	protein_coding	chromosome	PAK1 interacting protein 1 [Source:HGNC Symbol;Acc:HGNC:20882]	ENSG00000111845.5	PAK1IP1	55003	0.581	2.91	5.83	0.0188	0.336	1.73
2	113157325	113209396	52072	+	ENSG00000125637	PSD4	protein_coding	chromosome	pleckstrin and Sec7 domain containing 4 [Source:HGNC Symbol;Acc:HGNC:19096]	ENSG00000125637.16	PSD4	23550	-0.364	6.94	5.83	0.0188	0.336	1.73
22	25647261	25649232	1972	+	ENSG00000224003	YES1P1	processed_pseudogene	chromosome	YES1 pseudogene 1 [Source:HGNC Symbol;Acc:HGNC:12842]	ENSG00000224003.1	YES1P1	NA	-0.453	2.33	5.83	0.0188	0.336	1.73
7	73567537	73578791	11255	-	ENSG00000106638	TBL2	protein_coding	chromosome	transducin beta like 2 [Source:HGNC Symbol;Acc:HGNC:11586]	ENSG00000106638.17	TBL2	26608	0.369	4.93	5.82	0.0189	0.336	1.72
17	49210411	49223225	12815	+	ENSG00000108798	ABI3	protein_coding	chromosome	ABI family member 3 [Source:HGNC Symbol;Acc:HGNC:29859]	ENSG00000108798.9	ABI3	51225	0.41	3.08	5.82	0.0189	0.336	1.72
12	12326056	12350242	24187	-	ENSG00000111261	MANSC1	protein_coding	chromosome	MANSC domain containing 1 [Source:HGNC Symbol;Acc:HGNC:25505]	ENSG00000111261.14	MANSC1	54682	-0.531	5.4	5.82	0.0189	0.336	1.72
3	125969160	125983454	14295	+	ENSG00000114547	ROPN1B	protein_coding	chromosome	rhophilin associated tail protein 1B [Source:HGNC Symbol;Acc:HGNC:31927]	ENSG00000114547.10	ROPN1B	152015	1.84	1.49	5.82	0.0189	0.336	1.72
6	43021623	43034156	12534	+	ENSG00000124541	RRP36	protein_coding	chromosome	ribosomal RNA processing 36 [Source:HGNC Symbol;Acc:HGNC:21374]	ENSG00000124541.7	RRP36	88745	0.242	4.75	5.82	0.0189	0.336	1.72
17	40388525	40417896	29372	-	ENSG00000131747	TOP2A	protein_coding	chromosome	DNA topoisomerase II alpha [Source:HGNC Symbol;Acc:HGNC:11989]	ENSG00000131747.15	TOP2A	7153	1.15	5.23	5.82	0.0189	0.336	1.72
12	66116555	66130750	14196	-	ENSG00000139233	LLPH	protein_coding	chromosome	LLP homolog, long-term synaptic facilitation factor [Source:HGNC Symbol;Acc:HGNC:28229]	ENSG00000139233.7	LLPH	84298	0.336	5.05	5.82	0.0189	0.336	1.72
14	37595847	38041442	445596	+	ENSG00000139865	TTC6	protein_coding	chromosome	tetratricopeptide repeat domain 6 [Source:HGNC Symbol;Acc:HGNC:19739]	ENSG00000139865.16	TTC6	319089	-0.856	6.63	5.82	0.0189	0.336	1.72
10	72367327	72626191	258865	-	ENSG00000107745	MICU1	protein_coding	chromosome	mitochondrial calcium uptake 1 [Source:HGNC Symbol;Acc:HGNC:1530]	ENSG00000107745.19	MICU1	10367	-0.28	4.94	5.81	0.019	0.338	1.72
5	9035033	9546075	511043	-	ENSG00000112902	SEMA5A	protein_coding	chromosome	semaphorin 5A [Source:HGNC Symbol;Acc:HGNC:10736]	ENSG00000112902.12	SEMA5A	9037	-0.566	5.45	5.8	0.0191	0.338	1.72
19	18929201	18941261	12061	-	ENSG00000051128	HOMER3	protein_coding	chromosome	homer scaffold protein 3 [Source:HGNC Symbol;Acc:HGNC:17514]	ENSG00000051128.19	HOMER3	9454	0.5	3.88	5.79	0.0192	0.339	1.72
14	75278826	75282230	3405	+	ENSG00000170345	FOS	protein_coding	chromosome	Fos proto-oncogene, AP-1 transcription factor subunit [Source:HGNC Symbol;Acc:HGNC:3796]	ENSG00000170345.10	FOS	2353	-0.84	8.65	5.79	0.0192	0.339	1.72
7	76090431	76108779	18349	-	ENSG00000227038	GTF2IP7	transcribed_unprocessed_pseudogene	chromosome	general transcription factor IIi pseudogene 7 [Source:HGNC Symbol;Acc:HGNC:51720]	ENSG00000227038.3	GTF2IP7	NA	-0.583	3.55	5.79	0.0192	0.339	1.72
1	145917714	145927678	9965	-	ENSG00000265241	RBM8A	protein_coding	chromosome	RNA binding motif protein 8A [Source:HGNC Symbol;Acc:HGNC:9905]	ENSG00000265241.6	RBM8A	9939	0.429	6.18	5.79	0.0192	0.339	1.72
9	33025273	33039907	14635	+	ENSG00000086061	DNAJA1	protein_coding	chromosome	DnaJ heat shock protein family (Hsp40) member A1 [Source:HGNC Symbol;Acc:HGNC:5229]	ENSG00000086061.16	DNAJA1	3301	0.433	6.24	5.77	0.0193	0.341	1.71
20	54475593	54651169	175577	+	ENSG00000101134	DOK5	protein_coding	chromosome	docking protein 5 [Source:HGNC Symbol;Acc:HGNC:16173]	ENSG00000101134.12	DOK5	55816	0.903	1.39	5.78	0.0193	0.34	1.71
2	238320441	238400897	80457	+	ENSG00000204104	TRAF3IP1	protein_coding	chromosome	TRAF3 interacting protein 1 [Source:HGNC Symbol;Acc:HGNC:17861]	ENSG00000204104.12	TRAF3IP1	26146	0.324	5.6	5.78	0.0193	0.34	1.72
4	87975650	87983426	7777	+	ENSG00000118785	SPP1	protein_coding	chromosome	secreted phosphoprotein 1 [Source:HGNC Symbol;Acc:HGNC:11255]	ENSG00000118785.14	SPP1	6696	0.98	5.71	5.77	0.0194	0.342	1.71
9	4553386	4666674	113289	-	ENSG00000106686	SPATA6L	protein_coding	chromosome	spermatogenesis associated 6 like [Source:HGNC Symbol;Acc:HGNC:25472]	ENSG00000106686.16	SPATA6L	55064	-0.611	4.19	5.76	0.0195	0.342	1.71
19	55090914	55117637	26724	-	ENSG00000125503	PPP1R12C	protein_coding	chromosome	protein phosphatase 1 regulatory subunit 12C [Source:HGNC Symbol;Acc:HGNC:14947]	ENSG00000125503.13	PPP1R12C	54776	-0.376	6.02	5.76	0.0195	0.342	1.71
3	78597239	79767998	1170760	-	ENSG00000169855	ROBO1	protein_coding	chromosome	roundabout guidance receptor 1 [Source:HGNC Symbol;Acc:HGNC:10249]	ENSG00000169855.20	ROBO1	6091	-0.552	5.98	5.76	0.0195	0.342	1.71
16	56361452	56425545	64094	-	ENSG00000159461	AMFR	protein_coding	chromosome	autocrine motility factor receptor [Source:HGNC Symbol;Acc:HGNC:463]	ENSG00000159461.15	AMFR	267	-0.708	5.96	5.75	0.0196	0.343	1.71
9	136994608	136996568	1961	-	ENSG00000169583	CLIC3	protein_coding	chromosome	chloride intracellular channel 3 [Source:HGNC Symbol;Acc:HGNC:2064]	ENSG00000169583.13	CLIC3	9022	1.03	0.0296	5.74	0.0196	0.344	1.71
12	113221050	113298585	77536	+	ENSG00000186815	TPCN1	protein_coding	chromosome	two pore segment channel 1 [Source:HGNC Symbol;Acc:HGNC:18182]	ENSG00000186815.12	TPCN1	53373	-0.385	6.44	5.75	0.0196	0.343	1.71
19	58401504	58418327	16824	+	ENSG00000171574	ZNF584	protein_coding	chromosome	zinc finger protein 584 [Source:HGNC Symbol;Acc:HGNC:27318]	ENSG00000171574.18	ZNF584	201514	-0.348	3.64	5.74	0.0197	0.344	1.71
3	131381671	131388830	7160	+	ENSG00000198585	NUDT16	protein_coding	chromosome	nudix hydrolase 16 [Source:HGNC Symbol;Acc:HGNC:26442]	ENSG00000198585.11	NUDT16	131870	-0.547	5.98	5.74	0.0197	0.344	1.71
1	177170958	177282422	111465	+	ENSG00000198797	BRINP2	protein_coding	chromosome	BMP/retinoic acid inducible neural specific 2 [Source:HGNC Symbol;Acc:HGNC:13746]	ENSG00000198797.7	BRINP2	57795	-1.94	1.77	5.74	0.0197	0.344	1.71
2	149038107	149215262	177156	+	ENSG00000150556	LYPD6B	protein_coding	chromosome	LY6/PLAUR domain containing 6B [Source:HGNC Symbol;Acc:HGNC:27018]	ENSG00000150556.17	LYPD6B	130576	-1.25	3.81	5.73	0.0198	0.345	1.7
16	19701937	19718235	16299	-	ENSG00000103550	KNOP1	protein_coding	chromosome	lysine rich nucleolar protein 1 [Source:HGNC Symbol;Acc:HGNC:34404]	ENSG00000103550.14	KNOP1	400506	0.425	5.69	5.72	0.0199	0.346	1.7
CHR_HSCHR6_MHC_DBB_CTG1	31964204	31984862	20659	+	ENSG00000244207	C4A	protein_coding	chromosome	complement C4A (Rodgers blood group) [Source:HGNC Symbol;Acc:HGNC:1323]	ENSG00000244207.8	C4A	720	-2.1	5.19	5.72	0.0199	0.346	1.7
22	37970686	37987422	16737	-	ENSG00000100146	SOX10	protein_coding	chromosome	SRY-box transcription factor 10 [Source:HGNC Symbol;Acc:HGNC:11190]	ENSG00000100146.17	SOX10	6663	1.39	3.82	5.71	0.02	0.347	1.7
17	74987632	75005800	18169	+	ENSG00000109089	CDR2L	protein_coding	chromosome	cerebellar degeneration related protein 2 like [Source:HGNC Symbol;Acc:HGNC:29999]	ENSG00000109089.7	CDR2L	30850	0.407	4.02	5.71	0.02	0.347	1.7
9	100578079	100588389	10311	+	ENSG00000170681	CAVIN4	protein_coding	chromosome	caveolae associated protein 4 [Source:HGNC Symbol;Acc:HGNC:33742]	ENSG00000170681.7	CAVIN4	347273	1.04	1.68	5.71	0.02	0.347	1.7
12	53479669	53500063	20395	-	ENSG00000139625	MAP3K12	protein_coding	chromosome	mitogen-activated protein kinase kinase kinase 12 [Source:HGNC Symbol;Acc:HGNC:6851]	ENSG00000139625.13	MAP3K12	7786	-0.359	5.48	5.69	0.0202	0.349	1.7
15	40470998	40474571	3574	+	ENSG00000169105	CHST14	protein_coding	chromosome	carbohydrate sulfotransferase 14 [Source:HGNC Symbol;Acc:HGNC:24464]	ENSG00000169105.7	CHST14	113189	0.318	3.38	5.69	0.0203	0.351	1.69
19	40808474	40812100	3627	-	ENSG00000233622	CYP2T1P	transcribed_unitary_pseudogene	chromosome	cytochrome P450 family 2 subfamily T member 1, pseudogene [Source:HGNC Symbol;Acc:HGNC:18852]	ENSG00000233622.3	CYP2T1P	NA	-0.964	2.62	5.68	0.0203	0.351	1.69
2	231453531	231483641	30111	-	ENSG00000115053	NCL	protein_coding	chromosome	nucleolin [Source:HGNC Symbol;Acc:HGNC:7667]	ENSG00000115053.16	NCL	4691	0.449	8.4	5.67	0.0204	0.352	1.69
7	76048051	76067508	19458	+	ENSG00000146701	MDH2	protein_coding	chromosome	malate dehydrogenase 2 [Source:HGNC Symbol;Acc:HGNC:6971]	ENSG00000146701.12	MDH2	4191	0.371	5.05	5.67	0.0204	0.352	1.69
2	175176258	175184607	8350	-	ENSG00000154518	ATP5MC3	protein_coding	chromosome	ATP synthase membrane subunit c locus 3 [Source:HGNC Symbol;Acc:HGNC:843]	ENSG00000154518.9	ATP5MC3	518	0.378	5.69	5.67	0.0204	0.352	1.69
X	48913182	48919024	5843	-	ENSG00000102096	PIM2	protein_coding	chromosome	Pim-2 proto-oncogene, serine/threonine kinase [Source:HGNC Symbol;Acc:HGNC:8987]	ENSG00000102096.9	PIM2	11040	0.782	4.52	5.67	0.0205	0.352	1.69
15	88621337	88632281	10945	+	ENSG00000181026	AEN	protein_coding	chromosome	apoptosis enhancing nuclease [Source:HGNC Symbol;Acc:HGNC:25722]	ENSG00000181026.15	AEN	64782	0.365	3.98	5.67	0.0205	0.352	1.69
10	87659613	87747705	88093	+	ENSG00000198682	PAPSS2	protein_coding	chromosome	3'-phosphoadenosine 5'-phosphosulfate synthase 2 [Source:HGNC Symbol;Acc:HGNC:8604]	ENSG00000198682.13	PAPSS2	9060	0.851	4.72	5.65	0.0206	0.354	1.69
3	149162410	149221829	59420	-	ENSG00000047457	CP	protein_coding	chromosome	ceruloplasmin [Source:HGNC Symbol;Acc:HGNC:2295]	ENSG00000047457.14	CP	1356	1.29	5.48	5.65	0.0207	0.354	1.69
9	120815496	120842951	27456	-	ENSG00000095261	PSMD5	protein_coding	chromosome	proteasome 26S subunit, non-ATPase 5 [Source:HGNC Symbol;Acc:HGNC:9563]	ENSG00000095261.14	PSMD5	5711	0.394	4.64	5.65	0.0207	0.354	1.68
2	112541915	112577150	35236	+	ENSG00000125630	POLR1B	protein_coding	chromosome	RNA polymerase I subunit B [Source:HGNC Symbol;Acc:HGNC:20454]	ENSG00000125630.15	POLR1B	84172	0.411	4.05	5.64	0.0207	0.355	1.68
19	5586999	5624046	37048	-	ENSG00000130254	SAFB2	protein_coding	chromosome	scaffold attachment factor B2 [Source:HGNC Symbol;Acc:HGNC:21605]	ENSG00000130254.12	SAFB2	9667	-0.184	6.61	5.65	0.0207	0.354	1.68
12	49323236	49331731	8496	+	ENSG00000135451	TROAP	protein_coding	chromosome	trophinin associated protein [Source:HGNC Symbol;Acc:HGNC:12327]	ENSG00000135451.13	TROAP	10024	0.728	2.74	5.64	0.0207	0.354	1.68
3	108043091	108091862	48772	-	ENSG00000196776	CD47	protein_coding	chromosome	CD47 molecule [Source:HGNC Symbol;Acc:HGNC:1682]	ENSG00000196776.16	CD47	961	0.499	6.31	5.64	0.0207	0.354	1.68
15	48178438	48304078	125641	+	ENSG00000074803	SLC12A1	protein_coding	chromosome	solute carrier family 12 member 1 [Source:HGNC Symbol;Acc:HGNC:10910]	ENSG00000074803.19	SLC12A1	6557	1.66	1.27	5.64	0.0208	0.355	1.68
X	152133310	152138578	5269	-	ENSG00000124260	MAGEA10	protein_coding	chromosome	MAGE family member A10 [Source:HGNC Symbol;Acc:HGNC:6797]	ENSG00000124260.12	MAGEA10	4109	0.817	2.19	5.63	0.0208	0.355	1.68
4	2536631	2732565	195935	+	ENSG00000125386	FAM193A	protein_coding	chromosome	family with sequence similarity 193 member A [Source:HGNC Symbol;Acc:HGNC:16822]	ENSG00000125386.15	FAM193A	8603	-0.305	6.19	5.63	0.0208	0.355	1.68
10	87945502	87946024	523	+	ENSG00000213613	RPL11P3	processed_pseudogene	chromosome	ribosomal protein L11 pseudogene 3 [Source:HGNC Symbol;Acc:HGNC:36342]	ENSG00000213613.2	RPL11P3	NA	-0.61	1.74	5.63	0.0208	0.355	1.68
20	3786772	3806121	19350	+	ENSG00000101224	CDC25B	protein_coding	chromosome	cell division cycle 25B [Source:HGNC Symbol;Acc:HGNC:1726]	ENSG00000101224.17	CDC25B	994	0.424	5.2	5.63	0.0209	0.356	1.68
2	222566899	222656092	89194	-	ENSG00000116120	FARSB	protein_coding	chromosome	phenylalanyl-tRNA synthetase subunit beta [Source:HGNC Symbol;Acc:HGNC:17800]	ENSG00000116120.11	FARSB	10056	0.326	4.85	5.62	0.0209	0.356	1.68
13	102784281	102798976	14696	-	ENSG00000134901	POGLUT2	protein_coding	chromosome	protein O-glucosyltransferase 2 [Source:HGNC Symbol;Acc:HGNC:19350]	ENSG00000134901.13	POGLUT2	79070	0.686	1.95	5.62	0.0209	0.356	1.68
5	43376645	43412391	35747	-	ENSG00000151882	CCL28	protein_coding	chromosome	C-C motif chemokine ligand 28 [Source:HGNC Symbol;Acc:HGNC:17700]	ENSG00000151882.11	CCL28	56477	0.678	4.48	5.6	0.0212	0.359	1.67
12	120443964	120446384	2421	-	ENSG00000170855	TRIAP1	protein_coding	chromosome	TP53 regulated inhibitor of apoptosis 1 [Source:HGNC Symbol;Acc:HGNC:26937]	ENSG00000170855.4	TRIAP1	51499	0.547	2.7	5.6	0.0212	0.36	1.67
CHR_HSCHR1_1_CTG3	2555639	2565622	9984	+	ENSG00000273936	TNFRSF14	protein_coding	chromosome	TNF receptor superfamily member 14 [Source:HGNC Symbol;Acc:HGNC:11912]	ENSG00000273936.4	TNFRSF14	8764	-1.25	0.367	5.6	0.0212	0.359	1.67
17	30831966	30895869	63904	+	ENSG00000176208	ATAD5	protein_coding	chromosome	ATPase family AAA domain containing 5 [Source:HGNC Symbol;Acc:HGNC:25752]	ENSG00000176208.9	ATAD5	79915	0.484	4.19	5.59	0.0213	0.361	1.67
10	96043394	96060870	17477	+	ENSG00000107443	CCNJ	protein_coding	chromosome	cyclin J [Source:HGNC Symbol;Acc:HGNC:23434]	ENSG00000107443.16	CCNJ	54619	0.555	2.89	5.58	0.0214	0.362	1.67
11	66563464	66568841	5378	-	ENSG00000174080	CTSF	protein_coding	chromosome	cathepsin F [Source:HGNC Symbol;Acc:HGNC:2531]	ENSG00000174080.11	CTSF	8722	-0.421	4.7	5.58	0.0214	0.362	1.67
11	3087107	3166739	79633	-	ENSG00000021762	OSBPL5	protein_coding	chromosome	oxysterol binding protein like 5 [Source:HGNC Symbol;Acc:HGNC:16392]	ENSG00000021762.20	OSBPL5	114879	0.342	5.19	5.57	0.0215	0.363	1.67
14	69050881	69153150	102270	-	ENSG00000139990	DCAF5	protein_coding	chromosome	DDB1 and CUL4 associated factor 5 [Source:HGNC Symbol;Acc:HGNC:20224]	ENSG00000139990.18	DCAF5	8816	-0.289	6.56	5.57	0.0215	0.363	1.67
4	99948086	99950355	2270	-	ENSG00000164032	H2AFZ	protein_coding	chromosome	H2A histone family member Z [Source:HGNC Symbol;Acc:HGNC:4741]	ENSG00000164032.12	H2AFZ	3015	0.606	3.93	5.57	0.0215	0.363	1.67
9	38433696	38543880	110185	+	ENSG00000283162	AL390726.5	transcribed_unprocessed_pseudogene	chromosome	STRA6-like (Stra6l) pseudogene	ENSG00000283162.1	AL390726.5	NA	-1.53	1.23	5.57	0.0215	0.363	1.67
14	26443090	26598033	154944	-	ENSG00000139910	NOVA1	protein_coding	chromosome	NOVA alternative splicing regulator 1 [Source:HGNC Symbol;Acc:HGNC:7886]	ENSG00000139910.20	NOVA1	4857	-1.3	5.63	5.56	0.0216	0.363	1.66
12	52006946	52015889	8944	+	ENSG00000161835	GRASP	protein_coding	chromosome	general receptor for phosphoinositides 1 associated scaffold protein [Source:HGNC Symbol;Acc:HGNC:18707]	ENSG00000161835.11	GRASP	160622	-0.624	3.96	5.56	0.0216	0.363	1.67
12	103237591	103496010	258420	-	ENSG00000179088	C12orf42	protein_coding	chromosome	chromosome 12 open reading frame 42 [Source:HGNC Symbol;Acc:HGNC:24729]	ENSG00000179088.14	C12orf42	374470	1.56	0.648	5.56	0.0216	0.363	1.67
6	26188765	26189076	312	-	ENSG00000277157	HIST1H4D	protein_coding	chromosome	histone cluster 1 H4 family member d [Source:HGNC Symbol;Acc:HGNC:4782]	ENSG00000277157.1	HIST1H4D	8360	0.863	2.28	5.56	0.0216	0.363	1.67
1	25959767	25998117	38351	-	ENSG00000158006	PAFAH2	protein_coding	chromosome	platelet activating factor acetylhydrolase 2 [Source:HGNC Symbol;Acc:HGNC:8579]	ENSG00000158006.14	PAFAH2	5051	-0.389	4.27	5.55	0.0217	0.364	1.66
20	33675477	33686385	10909	-	ENSG00000101412	E2F1	protein_coding	chromosome	E2F transcription factor 1 [Source:HGNC Symbol;Acc:HGNC:3113]	ENSG00000101412.13	E2F1	1869	0.804	2.54	5.55	0.0218	0.365	1.66
1	156668763	156677407	8645	-	ENSG00000132688	NES	protein_coding	chromosome	nestin [Source:HGNC Symbol;Acc:HGNC:7756]	ENSG00000132688.11	NES	10763	0.592	6.19	5.54	0.0218	0.365	1.66
10	7750962	7787993	37032	-	ENSG00000151657	KIN	protein_coding	chromosome	Kin17 DNA and RNA binding protein [Source:HGNC Symbol;Acc:HGNC:6327]	ENSG00000151657.12	KIN	22944	0.407	4.86	5.54	0.0218	0.365	1.66
20	62143769	62182514	38746	+	ENSG00000184402	SS18L1	protein_coding	chromosome	SS18L1 subunit of BAF chromatin remodeling complex [Source:HGNC Symbol;Acc:HGNC:15592]	ENSG00000184402.15	SS18L1	26039	0.286	4.93	5.54	0.0218	0.365	1.66
6	26871484	26956554	85071	-	ENSG00000241549	GUSBP2	transcribed_unprocessed_pseudogene	chromosome	GUSB pseudogene 2 [Source:HGNC Symbol;Acc:HGNC:18792]	ENSG00000241549.8	GUSBP2	387036	-0.38	5.36	5.54	0.0219	0.365	1.66
15	65475318	65475614	297	-	ENSG00000259232	AC105129.1	processed_pseudogene	chromosome	target of EGR1, member 1 (nuclear) (TOE1) pseudogene	ENSG00000259232.2	AC105129.1	NA	-1.18	-0.0787	5.53	0.0219	0.366	1.66
22	50217689	50245023	27335	-	ENSG00000128159	TUBGCP6	protein_coding	chromosome	tubulin gamma complex associated protein 6 [Source:HGNC Symbol;Acc:HGNC:18127]	ENSG00000128159.12	TUBGCP6	85378	-0.257	6.39	5.53	0.022	0.366	1.66
4	101023409	101348278	324870	-	ENSG00000138814	PPP3CA	protein_coding	chromosome	protein phosphatase 3 catalytic subunit alpha [Source:HGNC Symbol;Acc:HGNC:9314]	ENSG00000138814.17	PPP3CA	5530	-0.573	5.94	5.53	0.022	0.366	1.66
2	134455759	134719000	263242	-	ENSG00000152128	TMEM163	protein_coding	chromosome	transmembrane protein 163 [Source:HGNC Symbol;Acc:HGNC:25380]	ENSG00000152128.13	TMEM163	81615	0.876	1.29	5.52	0.022	0.366	1.66
17	59109857	59155260	45404	-	ENSG00000182628	SKA2	protein_coding	chromosome	spindle and kinetochore associated complex subunit 2 [Source:HGNC Symbol;Acc:HGNC:28006]	ENSG00000182628.13	SKA2	348235	0.474	4.37	5.53	0.022	0.366	1.66
3	52455118	52493068	37951	+	ENSG00000010322	NISCH	protein_coding	chromosome	nischarin [Source:HGNC Symbol;Acc:HGNC:18006]	ENSG00000010322.16	NISCH	11188	-0.333	6.8	5.52	0.0221	0.366	1.66
20	35226690	35276998	50309	+	ENSG00000125966	MMP24	protein_coding	chromosome	matrix metallopeptidase 24 [Source:HGNC Symbol;Acc:HGNC:7172]	ENSG00000125966.10	MMP24	10893	1.28	1.25	5.52	0.0221	0.366	1.66
2	178431414	178451512	20099	-	ENSG00000180228	PRKRA	protein_coding	chromosome	protein activator of interferon induced protein kinase EIF2AK2 [Source:HGNC Symbol;Acc:HGNC:9438]	ENSG00000180228.13	PRKRA	8575	0.362	4.19	5.52	0.0221	0.366	1.66
2	11677595	11827409	149815	+	ENSG00000134324	LPIN1	protein_coding	chromosome	lipin 1 [Source:HGNC Symbol;Acc:HGNC:13345]	ENSG00000134324.11	LPIN1	23175	0.32	6.38	5.51	0.0222	0.367	1.65
2	177212563	177223958	11396	+	ENSG00000170144	HNRNPA3	protein_coding	chromosome	heterogeneous nuclear ribonucleoprotein A3 [Source:HGNC Symbol;Acc:HGNC:24941]	ENSG00000170144.20	HNRNPA3	220988	0.373	7.79	5.51	0.0222	0.367	1.65
3	129382922	129399655	16734	-	ENSG00000251474	RPL32P3	transcribed_unprocessed_pseudogene	chromosome	ribosomal protein L32 pseudogene 3 [Source:HGNC Symbol;Acc:HGNC:27024]	ENSG00000251474.6	RPL32P3	NA	-0.351	5.19	5.51	0.0222	0.367	1.65
1	93866284	93879918	13635	-	ENSG00000067334	DNTTIP2	protein_coding	chromosome	deoxynucleotidyltransferase terminal interacting protein 2 [Source:HGNC Symbol;Acc:HGNC:24013]	ENSG00000067334.14	DNTTIP2	30836	0.406	6.19	5.5	0.0223	0.367	1.65
3	129001629	129040742	39114	+	ENSG00000114654	EFCC1	protein_coding	chromosome	EF-hand and coiled-coil domain containing 1 [Source:HGNC Symbol;Acc:HGNC:25692]	ENSG00000114654.7	EFCC1	79825	-0.832	3.08	5.49	0.0224	0.367	1.65
2	142877657	143055833	178177	+	ENSG00000115919	KYNU	protein_coding	chromosome	kynureninase [Source:HGNC Symbol;Acc:HGNC:6469]	ENSG00000115919.15	KYNU	8942	0.601	7.11	5.49	0.0224	0.367	1.65
17	42609683	42615238	5556	+	ENSG00000131462	TUBG1	protein_coding	chromosome	tubulin gamma 1 [Source:HGNC Symbol;Acc:HGNC:12417]	ENSG00000131462.8	TUBG1	7283	0.376	3.96	5.49	0.0224	0.367	1.65
2	86143932	86195770	51839	-	ENSG00000132305	IMMT	protein_coding	chromosome	inner membrane mitochondrial protein [Source:HGNC Symbol;Acc:HGNC:6047]	ENSG00000132305.20	IMMT	10989	0.363	5.32	5.49	0.0224	0.367	1.65
10	63133247	63155031	21785	+	ENSG00000148572	NRBF2	protein_coding	chromosome	nuclear receptor binding factor 2 [Source:HGNC Symbol;Acc:HGNC:19692]	ENSG00000148572.16	NRBF2	29982	0.388	3.8	5.5	0.0224	0.367	1.65
11	75562056	75572783	10728	+	ENSG00000149257	SERPINH1	protein_coding	chromosome	serpin family H member 1 [Source:HGNC Symbol;Acc:HGNC:1546]	ENSG00000149257.14	SERPINH1	871	0.526	6.62	5.49	0.0224	0.367	1.65
17	55882301	56511659	629359	+	ENSG00000153930	ANKFN1	protein_coding	chromosome	ankyrin repeat and fibronectin type III domain containing 1 [Source:HGNC Symbol;Acc:HGNC:26766]	ENSG00000153930.12	ANKFN1	162282	-1.95	3.75	5.49	0.0224	0.367	1.65
22	22819010	22819756	747	+	ENSG00000211670	IGLV3-9	IG_V_gene	chromosome	immunoglobulin lambda variable 3-9 (gene/pseudogene) [Source:HGNC Symbol;Acc:HGNC:5918]	ENSG00000211670.2	IGLV3-9	NA	1.59	0.695	5.49	0.0224	0.367	1.65
14	96279195	96363341	84147	-	ENSG00000066739	ATG2B	protein_coding	chromosome	autophagy related 2B [Source:HGNC Symbol;Acc:HGNC:20187]	ENSG00000066739.12	ATG2B	55102	-0.424	6.22	5.49	0.0225	0.367	1.65
16	84177847	84187070	9224	-	ENSG00000103168	TAF1C	protein_coding	chromosome	TATA-box binding protein associated factor, RNA polymerase I subunit C [Source:HGNC Symbol;Acc:HGNC:11534]	ENSG00000103168.16	TAF1C	9013	-0.327	5.29	5.48	0.0225	0.367	1.65
10	23694746	24547848	853103	+	ENSG00000120549	KIAA1217	protein_coding	chromosome	KIAA1217 [Source:HGNC Symbol;Acc:HGNC:25428]	ENSG00000120549.18	KIAA1217	56243	-0.372	8.16	5.49	0.0225	0.367	1.65
8	109573978	109691791	117814	-	ENSG00000147642	SYBU	protein_coding	chromosome	syntabulin [Source:HGNC Symbol;Acc:HGNC:26011]	ENSG00000147642.17	SYBU	55638	-0.785	4.58	5.48	0.0225	0.367	1.65
3	170864875	170870208	5334	-	ENSG00000163584	RPL22L1	protein_coding	chromosome	ribosomal protein L22 like 1 [Source:HGNC Symbol;Acc:HGNC:27610]	ENSG00000163584.18	RPL22L1	200916	0.708	3.27	5.48	0.0225	0.367	1.65
3	184361718	184368596	6879	+	ENSG00000163882	POLR2H	protein_coding	chromosome	RNA polymerase II subunit H [Source:HGNC Symbol;Acc:HGNC:9195]	ENSG00000163882.9	POLR2H	5437	-0.313	4.37	5.49	0.0225	0.367	1.65
11	67119263	67258082	138820	+	ENSG00000173120	KDM2A	protein_coding	chromosome	lysine demethylase 2A [Source:HGNC Symbol;Acc:HGNC:13606]	ENSG00000173120.15	KDM2A	22992	0.234	7.42	5.48	0.0225	0.367	1.65
CHR_HSCHR22_1_CTG4	35744967	35945128	200162	-	ENSG00000277564	RBFOX2	protein_coding	chromosome	RNA binding fox-1 homolog 2 [Source:HGNC Symbol;Acc:HGNC:9906]	ENSG00000277564.4	RBFOX2	23543	0.379	5.08	5.49	0.0225	0.367	1.65
7	77537295	77640069	102775	+	ENSG00000127947	PTPN12	protein_coding	chromosome	protein tyrosine phosphatase non-receptor type 12 [Source:HGNC Symbol;Acc:HGNC:9645]	ENSG00000127947.16	PTPN12	5782	0.469	6.53	5.47	0.0226	0.367	1.65
X	81202102	81298547	96446	+	ENSG00000131171	SH3BGRL	protein_coding	chromosome	SH3 domain binding glutamate rich protein like [Source:HGNC Symbol;Acc:HGNC:10823]	ENSG00000131171.13	SH3BGRL	6451	-0.551	6.41	5.48	0.0226	0.367	1.65
12	103930107	103953645	23539	+	ENSG00000166598	HSP90B1	protein_coding	chromosome	heat shock protein 90 beta family member 1 [Source:HGNC Symbol;Acc:HGNC:12028]	ENSG00000166598.15	HSP90B1	7184	0.459	8.41	5.47	0.0226	0.367	1.65
6	26020490	26020900	411	+	ENSG00000275714	HIST1H3A	protein_coding	chromosome	histone cluster 1 H3 family member a [Source:HGNC Symbol;Acc:HGNC:4766]	ENSG00000275714.1	HIST1H3A	8350	1.1	-0.016	5.47	0.0226	0.367	1.65
6	26021679	26021990	312	+	ENSG00000278637	HIST1H4A	protein_coding	chromosome	histone cluster 1 H4 family member a [Source:HGNC Symbol;Acc:HGNC:4781]	ENSG00000278637.1	HIST1H4A	8359	0.8	0.997	5.48	0.0226	0.367	1.65
10	129467190	129770983	303794	+	ENSG00000170430	MGMT	protein_coding	chromosome	O-6-methylguanine-DNA methyltransferase [Source:HGNC Symbol;Acc:HGNC:7059]	ENSG00000170430.10	MGMT	4255	-0.415	4.17	5.46	0.0227	0.368	1.64
17	48621156	48626358	5203	-	ENSG00000170689	HOXB9	protein_coding	chromosome	homeobox B9 [Source:HGNC Symbol;Acc:HGNC:5120]	ENSG00000170689.10	HOXB9	3219	1.42	0.594	5.47	0.0227	0.367	1.64
17	48133442	48430275	296834	-	ENSG00000141293	SKAP1	protein_coding	chromosome	src kinase associated phosphoprotein 1 [Source:HGNC Symbol;Acc:HGNC:15605]	ENSG00000141293.16	SKAP1	8631	-0.528	3.99	5.46	0.0228	0.369	1.64
11	13009316	13012119	2804	+	ENSG00000189431	RASSF10	protein_coding	chromosome	Ras association domain family member 10 [Source:HGNC Symbol;Acc:HGNC:33984]	ENSG00000189431.8	RASSF10	644943	-1.52	3.71	5.46	0.0228	0.369	1.64
2	3188925	3377882	188958	-	ENSG00000032389	EIPR1	protein_coding	chromosome	EARP complex and GARP complex interacting protein 1 [Source:HGNC Symbol;Acc:HGNC:12383]	ENSG00000032389.12	EIPR1	7260	0.354	3.53	5.45	0.0229	0.37	1.64
2	28751640	28802940	51301	+	ENSG00000213639	PPP1CB	protein_coding	chromosome	protein phosphatase 1 catalytic subunit beta [Source:HGNC Symbol;Acc:HGNC:9282]	ENSG00000213639.10	PPP1CB	5500	0.417	7.23	5.45	0.0229	0.369	1.64
10	86992253	87000435	8183	+	ENSG00000240089	BMS1P3	transcribed_unprocessed_pseudogene	chromosome	BMS1 pseudogene 3 [Source:HGNC Symbol;Acc:HGNC:23651]	ENSG00000240089.2	BMS1P3	NA	-0.858	2.29	5.45	0.0229	0.369	1.64
19	45128569	45129030	462	+	ENSG00000267346	EIF5AP3	processed_pseudogene	chromosome	eukaryotic translation initiation factor 5A pseudogene 3 [Source:HGNC Symbol;Acc:HGNC:3304]	ENSG00000267346.1	EIF5AP3	NA	-0.756	0.517	5.45	0.0229	0.37	1.64
2	202265736	202303661	37926	+	ENSG00000055044	NOP58	protein_coding	chromosome	NOP58 ribonucleoprotein [Source:HGNC Symbol;Acc:HGNC:29926]	ENSG00000055044.11	NOP58	51602	0.466	5.61	5.44	0.023	0.37	1.64
10	3137728	3172841	35114	-	ENSG00000107959	PITRM1	protein_coding	chromosome	pitrilysin metallopeptidase 1 [Source:HGNC Symbol;Acc:HGNC:17663]	ENSG00000107959.16	PITRM1	10531	0.322	5.6	5.44	0.023	0.37	1.64
10	76869601	77638369	768769	-	ENSG00000156113	KCNMA1	protein_coding	chromosome	potassium calcium-activated channel subfamily M alpha 1 [Source:HGNC Symbol;Acc:HGNC:6284]	ENSG00000156113.23	KCNMA1	3778	-0.656	6.96	5.44	0.023	0.37	1.64
2	159932006	160062615	130610	-	ENSG00000153246	PLA2R1	protein_coding	chromosome	phospholipase A2 receptor 1 [Source:HGNC Symbol;Acc:HGNC:9042]	ENSG00000153246.13	PLA2R1	22925	-0.396	6.12	5.44	0.0231	0.37	1.64
5	132996985	133026604	29620	-	ENSG00000155329	ZCCHC10	protein_coding	chromosome	zinc finger CCHC-type containing 10 [Source:HGNC Symbol;Acc:HGNC:25954]	ENSG00000155329.12	ZCCHC10	54819	0.355	3.48	5.43	0.0231	0.371	1.64
12	113422380	113438276	15897	+	ENSG00000139410	SDSL	protein_coding	chromosome	serine dehydratase like [Source:HGNC Symbol;Acc:HGNC:30404]	ENSG00000139410.15	SDSL	113675	0.58	1.9	5.42	0.0233	0.373	1.63
11	65823022	65862026	39005	-	ENSG00000172757	CFL1	protein_coding	chromosome	cofilin 1 [Source:HGNC Symbol;Acc:HGNC:1874]	ENSG00000172757.13	CFL1	1072	0.408	7.39	5.42	0.0233	0.373	1.63
17	77959240	78108835	149596	+	ENSG00000078687	TNRC6C	protein_coding	chromosome	trinucleotide repeat containing adaptor 6C [Source:HGNC Symbol;Acc:HGNC:29318]	ENSG00000078687.17	TNRC6C	57690	-0.407	6.62	5.41	0.0234	0.374	1.63
8	8317736	8386439	68704	-	ENSG00000275342	PRAG1	protein_coding	chromosome	PEAK1 related, kinase-activating pseudokinase 1 [Source:HGNC Symbol;Acc:HGNC:25438]	ENSG00000275342.5	PRAG1	157285	0.494	4.51	5.41	0.0234	0.374	1.63
22	46296870	46330810	33941	+	ENSG00000075218	GTSE1	protein_coding	chromosome	G2 and S-phase expressed 1 [Source:HGNC Symbol;Acc:HGNC:13698]	ENSG00000075218.19	GTSE1	51512	0.775	2.39	5.4	0.0235	0.375	1.63
3	44338119	44409451	71333	+	ENSG00000179152	TCAIM	protein_coding	chromosome	T cell activation inhibitor, mitochondrial [Source:HGNC Symbol;Acc:HGNC:25241]	ENSG00000179152.20	TCAIM	285343	0.422	4.15	5.4	0.0235	0.375	1.63
4	98261384	98443861	182478	+	ENSG00000138698	RAP1GDS1	protein_coding	chromosome	Rap1 GTPase-GDP dissociation stimulator 1 [Source:HGNC Symbol;Acc:HGNC:9859]	ENSG00000138698.14	RAP1GDS1	5910	-0.572	4.85	5.39	0.0236	0.376	1.63
1	203007374	203024848	17475	+	ENSG00000163444	TMEM183A	protein_coding	chromosome	transmembrane protein 183A [Source:HGNC Symbol;Acc:HGNC:20173]	ENSG00000163444.12	TMEM183A	92703	0.393	5.22	5.39	0.0236	0.376	1.63
12	48921518	48926474	4957	-	ENSG00000134285	FKBP11	protein_coding	chromosome	FKBP prolyl isomerase 11 [Source:HGNC Symbol;Acc:HGNC:18624]	ENSG00000134285.11	FKBP11	51303	0.456	4.85	5.38	0.0237	0.377	1.62
13	48053323	48095131	41809	-	ENSG00000136146	MED4	protein_coding	chromosome	mediator complex subunit 4 [Source:HGNC Symbol;Acc:HGNC:17903]	ENSG00000136146.15	MED4	29079	0.257	4.45	5.38	0.0237	0.377	1.62
13	97221434	97394120	172687	+	ENSG00000139793	MBNL2	protein_coding	chromosome	muscleblind like splicing regulator 2 [Source:HGNC Symbol;Acc:HGNC:16746]	ENSG00000139793.18	MBNL2	10150	0.477	6.26	5.39	0.0237	0.377	1.63
CHR_HSCHR12_4_CTG2	31282857	31329331	46475	-	ENSG00000276371	SINHCAF	protein_coding	chromosome	SIN3-HDAC complex associated factor [Source:HGNC Symbol;Acc:HGNC:30702]	ENSG00000276371.2	SINHCAF	58516	0.651	4.25	5.39	0.0237	0.376	1.63
6	138088505	138107419	18915	-	ENSG00000112378	PERP	protein_coding	chromosome	p53 apoptosis effector related to PMP22 [Source:HGNC Symbol;Acc:HGNC:17637]	ENSG00000112378.12	PERP	64065	0.668	5.63	5.38	0.0238	0.377	1.62
11	119044188	119057227	13040	-	ENSG00000149428	HYOU1	protein_coding	chromosome	hypoxia up-regulated 1 [Source:HGNC Symbol;Acc:HGNC:16931]	ENSG00000149428.19	HYOU1	10525	0.384	6.42	5.38	0.0238	0.377	1.62
X	52184823	52192268	7446	+	ENSG00000154545	MAGED4	protein_coding	chromosome	MAGE family member D4 [Source:HGNC Symbol;Acc:HGNC:23793]	ENSG00000154545.16	MAGED4	728239	-0.549	7.01	5.38	0.0238	0.377	1.62
6	139240061	139291998	51938	-	ENSG00000164440	TXLNB	protein_coding	chromosome	taxilin beta [Source:HGNC Symbol;Acc:HGNC:21617]	ENSG00000164440.15	TXLNB	167838	0.661	4.24	5.37	0.0239	0.378	1.62
1	46303698	46316776	13079	+	ENSG00000173660	UQCRH	protein_coding	chromosome	ubiquinol-cytochrome c reductase hinge protein [Source:HGNC Symbol;Acc:HGNC:12590]	ENSG00000173660.12	UQCRH	7388	0.431	5.25	5.37	0.0239	0.378	1.62
11	33077188	33162371	85184	-	ENSG00000176102	CSTF3	protein_coding	chromosome	cleavage stimulation factor subunit 3 [Source:HGNC Symbol;Acc:HGNC:2485]	ENSG00000176102.13	CSTF3	1479	0.444	4.59	5.36	0.0239	0.378	1.62
11	64823052	64844653	21602	-	ENSG00000171219	CDC42BPG	protein_coding	chromosome	CDC42 binding protein kinase gamma [Source:HGNC Symbol;Acc:HGNC:29829]	ENSG00000171219.9	CDC42BPG	55561	0.372	5.71	5.36	0.024	0.378	1.62
19	12224686	12294887	70202	-	ENSG00000197857	ZNF44	protein_coding	chromosome	zinc finger protein 44 [Source:HGNC Symbol;Acc:HGNC:13110]	ENSG00000197857.13	ZNF44	51710	-0.337	5.11	5.36	0.024	0.378	1.62
17	28467822	28468406	585	+	ENSG00000263266	RPS7P1	processed_pseudogene	chromosome	ribosomal protein S7 pseudogene 1 [Source:HGNC Symbol;Acc:HGNC:17081]	ENSG00000263266.2	RPS7P1	NA	1.41	0.26	5.36	0.024	0.378	1.62
5	43287470	43313512	26043	-	ENSG00000112972	HMGCS1	protein_coding	chromosome	3-hydroxy-3-methylglutaryl-CoA synthase 1 [Source:HGNC Symbol;Acc:HGNC:5007]	ENSG00000112972.15	HMGCS1	3157	0.397	5.42	5.36	0.0241	0.378	1.62
3	142724034	142807888	83855	+	ENSG00000144935	TRPC1	protein_coding	chromosome	transient receptor potential cation channel subfamily C member 1 [Source:HGNC Symbol;Acc:HGNC:12333]	ENSG00000144935.15	TRPC1	7220	-0.648	2.92	5.35	0.0241	0.379	1.62
2	219543663	219550595	6933	+	ENSG00000188760	TMEM198	protein_coding	chromosome	transmembrane protein 198 [Source:HGNC Symbol;Acc:HGNC:33704]	ENSG00000188760.10	TMEM198	130612	0.752	1.54	5.36	0.0241	0.378	1.62
16	11868128	11916082	47955	-	ENSG00000103342	GSPT1	protein_coding	chromosome	G1 to S phase transition 1 [Source:HGNC Symbol;Acc:HGNC:4621]	ENSG00000103342.13	GSPT1	2935	0.375	6.9	5.34	0.0242	0.38	1.62
2	135905881	135986100	80220	-	ENSG00000115866	DARS	protein_coding	chromosome	aspartyl-tRNA synthetase [Source:HGNC Symbol;Acc:HGNC:2678]	ENSG00000115866.11	DARS	1615	0.442	5.27	5.33	0.0243	0.381	1.61
6	89326625	89352722	26098	-	ENSG00000198833	UBE2J1	protein_coding	chromosome	ubiquitin conjugating enzyme E2 J1 [Source:HGNC Symbol;Acc:HGNC:17598]	ENSG00000198833.7	UBE2J1	51465	0.415	5.55	5.34	0.0243	0.381	1.61
19	57719751	57727624	7874	-	ENSG00000083814	ZNF671	protein_coding	chromosome	zinc finger protein 671 [Source:HGNC Symbol;Acc:HGNC:26279]	ENSG00000083814.13	ZNF671	79891	-0.543	3.09	5.33	0.0244	0.381	1.61
16	1351931	1364113	12183	+	ENSG00000090581	GNPTG	protein_coding	chromosome	N-acetylglucosamine-1-phosphate transferase subunit gamma [Source:HGNC Symbol;Acc:HGNC:23026]	ENSG00000090581.10	GNPTG	84572	-0.248	5.75	5.33	0.0244	0.381	1.61
14	24189149	24195687	6539	-	ENSG00000100926	TM9SF1	protein_coding	chromosome	transmembrane 9 superfamily member 1 [Source:HGNC Symbol;Acc:HGNC:11864]	ENSG00000100926.15	TM9SF1	10548	-0.447	3.88	5.33	0.0244	0.381	1.61
6	157700387	157945077	244691	+	ENSG00000130340	SNX9	protein_coding	chromosome	sorting nexin 9 [Source:HGNC Symbol;Acc:HGNC:14973]	ENSG00000130340.16	SNX9	51429	-0.371	6.11	5.33	0.0244	0.381	1.61
3	75906695	77649964	1743270	+	ENSG00000185008	ROBO2	protein_coding	chromosome	roundabout guidance receptor 2 [Source:HGNC Symbol;Acc:HGNC:10250]	ENSG00000185008.17	ROBO2	6092	1.35	4.32	5.33	0.0244	0.381	1.61
12	102120185	102197520	77336	+	ENSG00000185480	PARPBP	protein_coding	chromosome	PARP1 binding protein [Source:HGNC Symbol;Acc:HGNC:26074]	ENSG00000185480.11	PARPBP	55010	0.56	1.97	5.33	0.0244	0.381	1.61
9	95099054	95426796	327743	-	ENSG00000158169	FANCC	protein_coding	chromosome	FA complementation group C [Source:HGNC Symbol;Acc:HGNC:3584]	ENSG00000158169.13	FANCC	2176	0.426	3.89	5.32	0.0245	0.381	1.61
19	49085419	49108605	23187	+	ENSG00000104852	SNRNP70	protein_coding	chromosome	small nuclear ribonucleoprotein U1 subunit 70 [Source:HGNC Symbol;Acc:HGNC:11150]	ENSG00000104852.15	SNRNP70	6625	-0.409	8.02	5.31	0.0246	0.383	1.61
10	56357227	56361273	4047	-	ENSG00000122952	ZWINT	protein_coding	chromosome	ZW10 interacting kinetochore protein [Source:HGNC Symbol;Acc:HGNC:13195]	ENSG00000122952.17	ZWINT	11130	0.853	3.18	5.31	0.0246	0.383	1.61
15	62066977	62070917	3941	+	ENSG00000198535	C2CD4A	protein_coding	chromosome	C2 calcium dependent domain containing 4A [Source:HGNC Symbol;Acc:HGNC:33627]	ENSG00000198535.5	C2CD4A	145741	1.26	1.25	5.31	0.0246	0.383	1.61
3	135965728	136147894	182167	+	ENSG00000073711	PPP2R3A	protein_coding	chromosome	protein phosphatase 2 regulatory subunit B''alpha [Source:HGNC Symbol;Acc:HGNC:9307]	ENSG00000073711.11	PPP2R3A	5523	0.366	5.41	5.31	0.0247	0.383	1.61
Y	10197256	10199103	1848	-	ENSG00000225840	AC010970.1	processed_pseudogene	chromosome	RNA, 18S ribosomal pseudogene	ENSG00000225840.2	AC010970.1	NA	0.488	8.05	5.31	0.0247	0.383	1.61
6	89364616	89412273	47658	-	ENSG00000025039	RRAGD	protein_coding	chromosome	Ras related GTP binding D [Source:HGNC Symbol;Acc:HGNC:19903]	ENSG00000025039.15	RRAGD	58528	0.706	3.7	5.3	0.0248	0.384	1.61
15	51952106	52067375	115270	+	ENSG00000069956	MAPK6	protein_coding	chromosome	mitogen-activated protein kinase 6 [Source:HGNC Symbol;Acc:HGNC:6879]	ENSG00000069956.12	MAPK6	5597	0.289	5.47	5.3	0.0248	0.384	1.61
16	19856691	19886167	29477	-	ENSG00000167191	GPRC5B	protein_coding	chromosome	G protein-coupled receptor class C group 5 member B [Source:HGNC Symbol;Acc:HGNC:13308]	ENSG00000167191.12	GPRC5B	51704	0.606	4.71	5.3	0.0248	0.384	1.61
2	121216587	121285202	68616	-	ENSG00000115112	TFCP2L1	protein_coding	chromosome	transcription factor CP2 like 1 [Source:HGNC Symbol;Acc:HGNC:17925]	ENSG00000115112.8	TFCP2L1	29842	0.852	4.43	5.28	0.025	0.386	1.6
2	264140	278283	14144	+	ENSG00000143727	ACP1	protein_coding	chromosome	acid phosphatase 1 [Source:HGNC Symbol;Acc:HGNC:122]	ENSG00000143727.16	ACP1	52	0.43	5.43	5.28	0.025	0.386	1.6
1	93149742	93180516	30775	-	ENSG00000117500	TMED5	protein_coding	chromosome	transmembrane p24 trafficking protein 5 [Source:HGNC Symbol;Acc:HGNC:24251]	ENSG00000117500.13	TMED5	50999	0.327	5.63	5.27	0.0251	0.386	1.6
2	20560448	20651130	90683	-	ENSG00000118960	HS1BP3	protein_coding	chromosome	HCLS1 binding protein 3 [Source:HGNC Symbol;Acc:HGNC:24979]	ENSG00000118960.13	HS1BP3	64342	-0.307	4.6	5.28	0.0251	0.386	1.6
10	92593130	92655395	62266	+	ENSG00000138160	KIF11	protein_coding	chromosome	kinesin family member 11 [Source:HGNC Symbol;Acc:HGNC:6388]	ENSG00000138160.6	KIF11	3832	0.579	3.82	5.28	0.0251	0.386	1.6
7	149003062	149028662	25601	-	ENSG00000155660	PDIA4	protein_coding	chromosome	protein disulfide isomerase family A member 4 [Source:HGNC Symbol;Acc:HGNC:30167]	ENSG00000155660.11	PDIA4	9601	0.403	6.46	5.27	0.0251	0.386	1.6
4	104468308	104494901	26594	-	ENSG00000168772	CXXC4	protein_coding	chromosome	CXXC finger protein 4 [Source:HGNC Symbol;Acc:HGNC:24593]	ENSG00000168772.11	CXXC4	80319	-0.812	2.87	5.28	0.0251	0.386	1.6
19	5842888	5851474	8587	-	ENSG00000171124	FUT3	protein_coding	chromosome	fucosyltransferase 3 (Lewis blood group) [Source:HGNC Symbol;Acc:HGNC:4014]	ENSG00000171124.13	FUT3	2525	1.38	1.29	5.28	0.0251	0.386	1.6
7	43866558	43869893	3336	-	ENSG00000062582	MRPS24	protein_coding	chromosome	mitochondrial ribosomal protein S24 [Source:HGNC Symbol;Acc:HGNC:14510]	ENSG00000062582.14	MRPS24	64951	0.425	3.08	5.27	0.0252	0.386	1.6
14	88180103	88326907	146805	-	ENSG00000100433	KCNK10	protein_coding	chromosome	potassium two pore domain channel subfamily K member 10 [Source:HGNC Symbol;Acc:HGNC:6273]	ENSG00000100433.15	KCNK10	54207	1.06	1.77	5.27	0.0252	0.386	1.6
3	119211732	119240946	29215	-	ENSG00000121578	B4GALT4	protein_coding	chromosome	beta-1,4-galactosyltransferase 4 [Source:HGNC Symbol;Acc:HGNC:927]	ENSG00000121578.13	B4GALT4	8702	0.353	4.78	5.27	0.0252	0.386	1.6
14	21459020	21476960	17941	-	ENSG00000129472	RAB2B	protein_coding	chromosome	RAB2B, member RAS oncogene family [Source:HGNC Symbol;Acc:HGNC:20246]	ENSG00000129472.15	RAB2B	84932	-0.308	4.63	5.26	0.0252	0.386	1.6
11	67506497	67508649	2153	-	ENSG00000167797	CDK2AP2	protein_coding	chromosome	cyclin dependent kinase 2 associated protein 2 [Source:HGNC Symbol;Acc:HGNC:30833]	ENSG00000167797.7	CDK2AP2	10263	0.426	3.82	5.27	0.0252	0.386	1.6
3	161104696	161253532	148837	+	ENSG00000169251	NMD3	protein_coding	chromosome	NMD3 ribosome export adaptor [Source:HGNC Symbol;Acc:HGNC:24250]	ENSG00000169251.12	NMD3	51068	0.385	5.11	5.27	0.0252	0.386	1.6
6	27890382	27893106	2725	-	ENSG00000197153	HIST1H3J	protein_coding	chromosome	histone cluster 1 H3 family member j [Source:HGNC Symbol;Acc:HGNC:4774]	ENSG00000197153.4	HIST1H3J	8356	1.49	0.261	5.27	0.0252	0.386	1.6
12	113816738	113966325	149588	-	ENSG00000122965	RBM19	protein_coding	chromosome	RNA binding motif protein 19 [Source:HGNC Symbol;Acc:HGNC:29098]	ENSG00000122965.11	RBM19	9904	-0.27	6.01	5.26	0.0253	0.386	1.6
22	37560480	37569405	8926	+	ENSG00000128283	CDC42EP1	protein_coding	chromosome	CDC42 effector protein 1 [Source:HGNC Symbol;Acc:HGNC:17014]	ENSG00000128283.7	CDC42EP1	11135	0.42	5.17	5.26	0.0253	0.386	1.6
2	234952017	235055714	103698	+	ENSG00000130147	SH3BP4	protein_coding	chromosome	SH3 domain binding protein 4 [Source:HGNC Symbol;Acc:HGNC:10826]	ENSG00000130147.16	SH3BP4	23677	-0.424	6.51	5.26	0.0253	0.386	1.6
20	57391396	57409333	17938	+	ENSG00000132819	RBM38	protein_coding	chromosome	RNA binding motif protein 38 [Source:HGNC Symbol;Acc:HGNC:15818]	ENSG00000132819.17	RBM38	55544	0.482	3.54	5.26	0.0253	0.386	1.6
4	42029209	42030123	915	+	ENSG00000249212	ATP1B1P1	unprocessed_pseudogene	chromosome	ATPase Na+/K+ transporting subunit beta 1 pseudogene 1 [Source:HGNC Symbol;Acc:HGNC:809]	ENSG00000249212.1	ATP1B1P1	NA	-0.722	1.29	5.26	0.0253	0.386	1.6
18	109065	122219	13155	+	ENSG00000263006	ROCK1P1	transcribed_unprocessed_pseudogene	chromosome	Rho associated coiled-coil containing protein kinase 1 pseudogene 1 [Source:HGNC Symbol;Acc:HGNC:37832]	ENSG00000263006.6	ROCK1P1	NA	1.41	4.72	5.26	0.0253	0.386	1.6
11	117314557	117413266	98710	+	ENSG00000110274	CEP164	protein_coding	chromosome	centrosomal protein 164 [Source:HGNC Symbol;Acc:HGNC:29182]	ENSG00000110274.16	CEP164	22897	-0.286	5.79	5.25	0.0254	0.386	1.59
1	86914635	87109982	195348	+	ENSG00000153936	HS2ST1	protein_coding	chromosome	heparan sulfate 2-O-sulfotransferase 1 [Source:HGNC Symbol;Acc:HGNC:5193]	ENSG00000153936.17	HS2ST1	9653	0.348	4.48	5.26	0.0254	0.386	1.6
2	61065871	61138034	72164	+	ENSG00000162929	KIAA1841	protein_coding	chromosome	KIAA1841 [Source:HGNC Symbol;Acc:HGNC:29387]	ENSG00000162929.14	KIAA1841	84542	0.354	4.85	5.25	0.0254	0.386	1.6
12	56162359	56189567	27209	-	ENSG00000139613	SMARCC2	protein_coding	chromosome	SWI/SNF related, matrix associated, actin dependent regulator of chromatin subfamily c member 2 [Source:HGNC Symbol;Acc:HGNC:11105]	ENSG00000139613.12	SMARCC2	6601	-0.187	7.57	5.25	0.0255	0.387	1.59
20	8077251	8968360	891110	+	ENSG00000182621	PLCB1	protein_coding	chromosome	phospholipase C beta 1 [Source:HGNC Symbol;Acc:HGNC:15917]	ENSG00000182621.18	PLCB1	23236	0.591	5.13	5.24	0.0255	0.387	1.59
14	24305096	24311430	6335	-	ENSG00000136305	CIDEB	protein_coding	chromosome	cell death inducing DFFA like effector b [Source:HGNC Symbol;Acc:HGNC:1977]	ENSG00000136305.11	CIDEB	27141	-0.513	3.13	5.24	0.0256	0.387	1.59
2	66433452	66573869	140418	+	ENSG00000143995	MEIS1	protein_coding	chromosome	Meis homeobox 1 [Source:HGNC Symbol;Acc:HGNC:7000]	ENSG00000143995.20	MEIS1	4211	-0.418	5.16	5.24	0.0256	0.387	1.59
20	46684365	46689444	5080	-	ENSG00000172315	TP53RK	protein_coding	chromosome	TP53 regulating kinase [Source:HGNC Symbol;Acc:HGNC:16197]	ENSG00000172315.6	TP53RK	112858	0.437	3.49	5.23	0.0257	0.388	1.59
9	81583683	81689547	105865	-	ENSG00000196781	TLE1	protein_coding	chromosome	TLE family member 1, transcriptional corepressor [Source:HGNC Symbol;Acc:HGNC:11837]	ENSG00000196781.15	TLE1	7088	0.531	5.13	5.23	0.0257	0.388	1.59
14	21016763	21070872	54110	-	ENSG00000165795	NDRG2	protein_coding	chromosome	NDRG family member 2 [Source:HGNC Symbol;Acc:HGNC:14460]	ENSG00000165795.23	NDRG2	57447	0.549	6.06	5.22	0.0258	0.389	1.59
3	183253253	183298504	45252	+	ENSG00000176597	B3GNT5	protein_coding	chromosome	UDP-GlcNAc:betaGal beta-1,3-N-acetylglucosaminyltransferase 5 [Source:HGNC Symbol;Acc:HGNC:15684]	ENSG00000176597.12	B3GNT5	84002	0.582	3.71	5.22	0.0258	0.39	1.59
7	130486171	130506465	20295	+	ENSG00000106484	MEST	protein_coding	chromosome	mesoderm specific transcript [Source:HGNC Symbol;Acc:HGNC:7028]	ENSG00000106484.16	MEST	4232	0.57	4.64	5.21	0.0259	0.39	1.59
1	228208063	228378876	170814	+	ENSG00000154358	OBSCN	protein_coding	chromosome	obscurin, cytoskeletal calmodulin and titin-interacting RhoGEF [Source:HGNC Symbol;Acc:HGNC:15719]	ENSG00000154358.21	OBSCN	84033	0.53	7.29	5.22	0.0259	0.39	1.59
17	82228397	82261129	32733	+	ENSG00000141526	SLC16A3	protein_coding	chromosome	solute carrier family 16 member 3 [Source:HGNC Symbol;Acc:HGNC:10924]	ENSG00000141526.16	SLC16A3	9123	0.518	4.9	5.21	0.026	0.391	1.58
2	148875227	149026759	151533	+	ENSG00000168280	KIF5C	protein_coding	chromosome	kinesin family member 5C [Source:HGNC Symbol;Acc:HGNC:6325]	ENSG00000168280.17	KIF5C	3800	-0.988	4.48	5.21	0.026	0.391	1.59
X	153776412	153785732	9321	+	ENSG00000184343	SRPK3	protein_coding	chromosome	SRSF protein kinase 3 [Source:HGNC Symbol;Acc:HGNC:11402]	ENSG00000184343.11	SRPK3	26576	1.14	1.97	5.21	0.026	0.391	1.58
CHR_HSCHR14_3_CTG1	106025916	106026401	486	-	ENSG00000282678	AC244226.1	IG_V_gene	chromosome	novel immunoglobulin heavy variable gene	ENSG00000282678.1	AC244226.1	NA	-1.85	1	5.2	0.026	0.391	1.58
3	111979010	111993368	14359	+	ENSG00000144827	ABHD10	protein_coding	chromosome	abhydrolase domain containing 10 [Source:HGNC Symbol;Acc:HGNC:25656]	ENSG00000144827.9	ABHD10	55347	0.518	4.1	5.2	0.0261	0.391	1.58
X	107713221	107777342	64122	-	ENSG00000157514	TSC22D3	protein_coding	chromosome	TSC22 domain family member 3 [Source:HGNC Symbol;Acc:HGNC:3051]	ENSG00000157514.16	TSC22D3	1831	-0.593	6.98	5.2	0.0261	0.391	1.58
1	154567778	154580013	12236	+	ENSG00000160716	CHRNB2	protein_coding	chromosome	cholinergic receptor nicotinic beta 2 subunit [Source:HGNC Symbol;Acc:HGNC:1962]	ENSG00000160716.6	CHRNB2	1141	1.42	1.98	5.2	0.0261	0.391	1.58
17	28394642	28407197	12556	-	ENSG00000076351	SLC46A1	protein_coding	chromosome	solute carrier family 46 member 1 [Source:HGNC Symbol;Acc:HGNC:30521]	ENSG00000076351.13	SLC46A1	113235	-0.482	4.72	5.2	0.0262	0.391	1.58
10	12165330	12196144	30815	-	ENSG00000165609	NUDT5	protein_coding	chromosome	nudix hydrolase 5 [Source:HGNC Symbol;Acc:HGNC:8052]	ENSG00000165609.13	NUDT5	11164	0.401	4.35	5.2	0.0262	0.391	1.58
12	22063773	22437041	373269	-	ENSG00000111728	ST8SIA1	protein_coding	chromosome	ST8 alpha-N-acetyl-neuraminide alpha-2,8-sialyltransferase 1 [Source:HGNC Symbol;Acc:HGNC:10869]	ENSG00000111728.10	ST8SIA1	6489	0.526	4.35	5.19	0.0263	0.391	1.58
2	208266255	208358746	92492	+	ENSG00000115020	PIKFYVE	protein_coding	chromosome	phosphoinositide kinase, FYVE-type zinc finger containing [Source:HGNC Symbol;Acc:HGNC:23785]	ENSG00000115020.17	PIKFYVE	200576	0.375	6.19	5.18	0.0263	0.392	1.58
6	149818757	149864359	45603	-	ENSG00000120256	LRP11	protein_coding	chromosome	LDL receptor related protein 11 [Source:HGNC Symbol;Acc:HGNC:16936]	ENSG00000120256.11	LRP11	84918	0.312	5.35	5.19	0.0263	0.391	1.58
1	203178931	203186704	7774	-	ENSG00000133048	CHI3L1	protein_coding	chromosome	chitinase 3 like 1 [Source:HGNC Symbol;Acc:HGNC:1932]	ENSG00000133048.13	CHI3L1	1116	0.884	4.49	5.19	0.0263	0.391	1.58
1	212035553	212107400	71848	+	ENSG00000143476	DTL	protein_coding	chromosome	denticleless E3 ubiquitin protein ligase homolog [Source:HGNC Symbol;Acc:HGNC:30288]	ENSG00000143476.18	DTL	51514	1.11	3.17	5.19	0.0263	0.391	1.58
17	78174091	78187233	13143	-	ENSG00000167900	TK1	protein_coding	chromosome	thymidine kinase 1 [Source:HGNC Symbol;Acc:HGNC:11830]	ENSG00000167900.12	TK1	7083	0.933	3	5.19	0.0263	0.391	1.58
1	42380792	42424232	43441	+	ENSG00000177181	RIMKLA	protein_coding	chromosome	ribosomal modification protein rimK like family member A [Source:HGNC Symbol;Acc:HGNC:28725]	ENSG00000177181.15	RIMKLA	284716	0.59	3.07	5.19	0.0263	0.391	1.58
6	27807444	27807931	488	-	ENSG00000185130	HIST1H2BL	protein_coding	chromosome	histone cluster 1 H2B family member l [Source:HGNC Symbol;Acc:HGNC:4748]	ENSG00000185130.5	HIST1H2BL	8340	1.01	1.45	5.18	0.0264	0.392	1.58
11	64894546	64917211	22666	-	ENSG00000110046	ATG2A	protein_coding	chromosome	autophagy related 2A [Source:HGNC Symbol;Acc:HGNC:29028]	ENSG00000110046.13	ATG2A	23130	-0.304	5.43	5.17	0.0265	0.393	1.58
11	111352255	111455630	103376	-	ENSG00000110777	POU2AF1	protein_coding	chromosome	POU class 2 homeobox associating factor 1 [Source:HGNC Symbol;Acc:HGNC:9211]	ENSG00000110777.12	POU2AF1	5450	0.671	4.79	5.17	0.0265	0.393	1.58
16	1221651	1225257	3607	-	ENSG00000116176	TPSG1	protein_coding	chromosome	tryptase gamma 1 [Source:HGNC Symbol;Acc:HGNC:14134]	ENSG00000116176.6	TPSG1	25823	-1.46	1.69	5.17	0.0265	0.393	1.58
16	67170154	67175735	5582	+	ENSG00000140939	NOL3	protein_coding	chromosome	nucleolar protein 3 [Source:HGNC Symbol;Acc:HGNC:7869]	ENSG00000140939.14	NOL3	8996	-0.461	5.49	5.17	0.0265	0.393	1.58
13	43879284	43893932	14649	+	ENSG00000179630	LACC1	protein_coding	chromosome	laccase domain containing 1 [Source:HGNC Symbol;Acc:HGNC:26789]	ENSG00000179630.11	LACC1	144811	-0.995	5.22	5.17	0.0265	0.393	1.58
11	112084800	112086798	1999	-	ENSG00000150779	TIMM8B	protein_coding	chromosome	translocase of inner mitochondrial membrane 8 homolog B [Source:HGNC Symbol;Acc:HGNC:11818]	ENSG00000150779.12	TIMM8B	26521	0.436	2.64	5.16	0.0266	0.394	1.57
22	23145326	23164350	19025	+	ENSG00000100228	RAB36	protein_coding	chromosome	RAB36, member RAS oncogene family [Source:HGNC Symbol;Acc:HGNC:9775]	ENSG00000100228.12	RAB36	9609	0.377	4.34	5.16	0.0267	0.394	1.57
19	57630395	57644041	13647	+	ENSG00000121417	ZNF211	protein_coding	chromosome	zinc finger protein 211 [Source:HGNC Symbol;Acc:HGNC:13003]	ENSG00000121417.14	ZNF211	10520	-0.349	4.1	5.16	0.0267	0.394	1.57
1	75202131	75611116	408986	-	ENSG00000137968	SLC44A5	protein_coding	chromosome	solute carrier family 44 member 5 [Source:HGNC Symbol;Acc:HGNC:28524]	ENSG00000137968.16	SLC44A5	204962	-0.945	3.89	5.16	0.0267	0.394	1.57
7	98106862	98209638	102777	+	ENSG00000164715	LMTK2	protein_coding	chromosome	lemur tyrosine kinase 2 [Source:HGNC Symbol;Acc:HGNC:17880]	ENSG00000164715.6	LMTK2	22853	0.356	5.46	5.16	0.0267	0.394	1.57
2	84971093	85059472	88380	+	ENSG00000176407	KCMF1	protein_coding	chromosome	potassium channel modulatory factor 1 [Source:HGNC Symbol;Acc:HGNC:20589]	ENSG00000176407.18	KCMF1	56888	0.318	5.37	5.16	0.0267	0.394	1.57
6	44246166	44253888	7723	+	ENSG00000096384	HSP90AB1	protein_coding	chromosome	heat shock protein 90 alpha family class B member 1 [Source:HGNC Symbol;Acc:HGNC:5258]	ENSG00000096384.20	HSP90AB1	3326	0.498	9.47	5.15	0.0268	0.394	1.57
19	1985438	2034881	49444	-	ENSG00000133243	BTBD2	protein_coding	chromosome	BTB domain containing 2 [Source:HGNC Symbol;Acc:HGNC:15504]	ENSG00000133243.10	BTBD2	55643	0.293	4.97	5.15	0.0268	0.394	1.57
4	102501331	102617302	115972	+	ENSG00000109320	NFKB1	protein_coding	chromosome	nuclear factor kappa B subunit 1 [Source:HGNC Symbol;Acc:HGNC:7794]	ENSG00000109320.13	NFKB1	4790	-0.374	5.63	5.15	0.0269	0.395	1.57
1	155078837	155087538	8702	+	ENSG00000143590	EFNA3	protein_coding	chromosome	ephrin A3 [Source:HGNC Symbol;Acc:HGNC:3223]	ENSG00000143590.14	EFNA3	1944	0.867	3.13	5.14	0.0269	0.395	1.57
3	197509783	197573323	63541	-	ENSG00000161267	BDH1	protein_coding	chromosome	3-hydroxybutyrate dehydrogenase 1 [Source:HGNC Symbol;Acc:HGNC:1027]	ENSG00000161267.12	BDH1	622	-0.346	5.44	5.14	0.0269	0.395	1.57
18	13663347	13726663	63317	-	ENSG00000177150	FAM210A	protein_coding	chromosome	family with sequence similarity 210 member A [Source:HGNC Symbol;Acc:HGNC:28346]	ENSG00000177150.13	FAM210A	125228	0.473	3.8	5.14	0.0269	0.395	1.57
1	236819634	236820518	885	+	ENSG00000226498	RPSAP21	processed_pseudogene	chromosome	ribosomal protein SA pseudogene 21 [Source:HGNC Symbol;Acc:HGNC:36928]	ENSG00000226498.2	RPSAP21	NA	-0.983	0.489	5.15	0.0269	0.395	1.57
1	161098361	161100346	1986	+	ENSG00000162755	KLHDC9	protein_coding	chromosome	kelch domain containing 9 [Source:HGNC Symbol;Acc:HGNC:28489]	ENSG00000162755.14	KLHDC9	126823	-0.919	1.32	5.14	0.027	0.395	1.57
7	97946987	97947998	1012	-	ENSG00000238228	OR7E7P	unprocessed_pseudogene	chromosome	olfactory receptor family 7 subfamily E member 7 pseudogene [Source:HGNC Symbol;Acc:HGNC:8457]	ENSG00000238228.1	OR7E7P	NA	-0.95	0.663	5.14	0.027	0.395	1.57
19	58561931	58573575	11645	-	ENSG00000099326	MZF1	protein_coding	chromosome	myeloid zinc finger 1 [Source:HGNC Symbol;Acc:HGNC:13108]	ENSG00000099326.9	MZF1	7593	-0.297	5.61	5.13	0.0271	0.395	1.57
2	24067586	24076373	8788	-	ENSG00000115128	SF3B6	protein_coding	chromosome	splicing factor 3b subunit 6 [Source:HGNC Symbol;Acc:HGNC:30096]	ENSG00000115128.7	SF3B6	51639	0.504	3.42	5.13	0.0271	0.395	1.57
5	160249106	160345396	96291	-	ENSG00000135083	CCNJL	protein_coding	chromosome	cyclin J like [Source:HGNC Symbol;Acc:HGNC:25876]	ENSG00000135083.15	CCNJL	79616	0.496	3.93	5.13	0.0271	0.395	1.57
8	69667046	69834978	167933	-	ENSG00000137571	SLCO5A1	protein_coding	chromosome	solute carrier organic anion transporter family member 5A1 [Source:HGNC Symbol;Acc:HGNC:19046]	ENSG00000137571.11	SLCO5A1	81796	0.643	2.83	5.13	0.0271	0.395	1.57
X	101418287	101533459	115173	+	ENSG00000196440	ARMCX4	protein_coding	chromosome	armadillo repeat containing X-linked 4 [Source:HGNC Symbol;Acc:HGNC:28615]	ENSG00000196440.11	ARMCX4	100131755	-0.505	5.07	5.13	0.0271	0.395	1.57
16	71565660	71577092	11433	-	ENSG00000198650	TAT	protein_coding	chromosome	tyrosine aminotransferase [Source:HGNC Symbol;Acc:HGNC:11573]	ENSG00000198650.11	TAT	6898	-1.68	5.44	5.13	0.0271	0.395	1.57
3	180602163	180617828	15666	+	ENSG00000163728	TTC14	protein_coding	chromosome	tetratricopeptide repeat domain 14 [Source:HGNC Symbol;Acc:HGNC:24697]	ENSG00000163728.11	TTC14	151613	-0.411	7.07	5.12	0.0272	0.396	1.57
1	77847110	77848802	1693	+	ENSG00000235613	NSRP1P1	processed_pseudogene	chromosome	nuclear speckle splicing regulatory protein 1 pseudogene 1 [Source:HGNC Symbol;Acc:HGNC:38087]	ENSG00000235613.2	NSRP1P1	NA	-0.458	2.97	5.12	0.0272	0.396	1.57
2	32063547	32157637	94091	+	ENSG00000021574	SPAST	protein_coding	chromosome	spastin [Source:HGNC Symbol;Acc:HGNC:11233]	ENSG00000021574.12	SPAST	6683	0.288	5.29	5.11	0.0273	0.396	1.56
19	45467995	45475179	7185	+	ENSG00000125740	FOSB	protein_coding	chromosome	FosB proto-oncogene, AP-1 transcription factor subunit [Source:HGNC Symbol;Acc:HGNC:3797]	ENSG00000125740.14	FOSB	2354	-0.939	8.49	5.12	0.0273	0.396	1.56
19	49591182	49626439	35258	+	ENSG00000126464	PRR12	protein_coding	chromosome	proline rich 12 [Source:HGNC Symbol;Acc:HGNC:29217]	ENSG00000126464.14	PRR12	57479	-0.347	6.83	5.11	0.0273	0.396	1.56
6	133987581	134052624	65044	-	ENSG00000146411	SLC2A12	protein_coding	chromosome	solute carrier family 2 member 12 [Source:HGNC Symbol;Acc:HGNC:18067]	ENSG00000146411.6	SLC2A12	154091	1.1	1.6	5.11	0.0273	0.396	1.56
3	179236691	179267002	30312	-	ENSG00000171121	KCNMB3	protein_coding	chromosome	potassium calcium-activated channel subfamily M regulatory beta subunit 3 [Source:HGNC Symbol;Acc:HGNC:6287]	ENSG00000171121.16	KCNMB3	27094	-0.547	4.11	5.12	0.0273	0.396	1.56
X	48903180	48911958	8779	-	ENSG00000102100	SLC35A2	protein_coding	chromosome	solute carrier family 35 member A2 [Source:HGNC Symbol;Acc:HGNC:11022]	ENSG00000102100.16	SLC35A2	7355	0.496	3	5.11	0.0274	0.396	1.56
19	48394875	48444931	50057	+	ENSG00000105464	GRIN2D	protein_coding	chromosome	glutamate ionotropic receptor NMDA type subunit 2D [Source:HGNC Symbol;Acc:HGNC:4588]	ENSG00000105464.3	GRIN2D	2906	0.775	2.26	5.11	0.0274	0.396	1.56
6	106360808	106571978	211171	+	ENSG00000112297	CRYBG1	protein_coding	chromosome	crystallin beta-gamma domain containing 1 [Source:HGNC Symbol;Acc:HGNC:356]	ENSG00000112297.15	CRYBG1	202	0.702	6.76	5.11	0.0274	0.396	1.56
3	4493345	4847840	354496	+	ENSG00000150995	ITPR1	protein_coding	chromosome	inositol 1,4,5-trisphosphate receptor type 1 [Source:HGNC Symbol;Acc:HGNC:6180]	ENSG00000150995.19	ITPR1	3708	-0.595	8.11	5.11	0.0274	0.396	1.56
2	86720291	86778041	57751	+	ENSG00000153561	RMND5A	protein_coding	chromosome	required for meiotic nuclear division 5 homolog A [Source:HGNC Symbol;Acc:HGNC:25850]	ENSG00000153561.13	RMND5A	64795	0.411	5.62	5.11	0.0274	0.396	1.56
12	47734363	47771040	36678	-	ENSG00000079337	RAPGEF3	protein_coding	chromosome	Rap guanine nucleotide exchange factor 3 [Source:HGNC Symbol;Acc:HGNC:16629]	ENSG00000079337.16	RAPGEF3	10411	-0.489	6.12	5.1	0.0275	0.396	1.56
1	41506365	42035925	529561	-	ENSG00000127124	HIVEP3	protein_coding	chromosome	human immunodeficiency virus type I enhancer binding protein 3 [Source:HGNC Symbol;Acc:HGNC:13561]	ENSG00000127124.16	HIVEP3	59269	-0.522	6.72	5.1	0.0275	0.396	1.56
19	5691834	5720572	28739	-	ENSG00000196365	LONP1	protein_coding	chromosome	lon peptidase 1, mitochondrial [Source:HGNC Symbol;Acc:HGNC:9479]	ENSG00000196365.12	LONP1	9361	0.253	5.37	5.1	0.0275	0.396	1.56
15	58865175	59097419	232245	+	ENSG00000157450	RNF111	protein_coding	chromosome	ring finger protein 111 [Source:HGNC Symbol;Acc:HGNC:17384]	ENSG00000157450.15	RNF111	54778	0.267	5.33	5.1	0.0276	0.396	1.56
13	21153595	21176552	22958	-	ENSG00000165480	SKA3	protein_coding	chromosome	spindle and kinetochore associated complex subunit 3 [Source:HGNC Symbol;Acc:HGNC:20262]	ENSG00000165480.16	SKA3	221150	1.12	1.86	5.1	0.0276	0.396	1.56
7	48171458	48647497	476040	+	ENSG00000179869	ABCA13	protein_coding	chromosome	ATP binding cassette subfamily A member 13 [Source:HGNC Symbol;Acc:HGNC:14638]	ENSG00000179869.15	ABCA13	154664	0.6	3.26	5.1	0.0276	0.396	1.56
8	144314584	144326910	12327	-	ENSG00000185000	DGAT1	protein_coding	chromosome	diacylglycerol O-acyltransferase 1 [Source:HGNC Symbol;Acc:HGNC:2843]	ENSG00000185000.12	DGAT1	8694	0.446	3.71	5.1	0.0276	0.396	1.56
17	2384073	2401104	17032	-	ENSG00000070444	MNT	protein_coding	chromosome	MAX network transcriptional repressor [Source:HGNC Symbol;Acc:HGNC:7188]	ENSG00000070444.15	MNT	4335	-0.2	6.57	5.09	0.0277	0.397	1.56
6	24774931	24786099	11169	+	ENSG00000112312	GMNN	protein_coding	chromosome	geminin DNA replication inhibitor [Source:HGNC Symbol;Acc:HGNC:17493]	ENSG00000112312.10	GMNN	51053	0.689	2.2	5.09	0.0277	0.397	1.56
15	75355207	75368612	13406	-	ENSG00000140400	MAN2C1	protein_coding	chromosome	mannosidase alpha class 2C member 1 [Source:HGNC Symbol;Acc:HGNC:6827]	ENSG00000140400.17	MAN2C1	4123	-0.364	6.3	5.09	0.0277	0.397	1.56
2	231395710	231401164	5455	+	ENSG00000156966	B3GNT7	protein_coding	chromosome	UDP-GlcNAc:betaGal beta-1,3-N-acetylglucosaminyltransferase 7 [Source:HGNC Symbol;Acc:HGNC:18811]	ENSG00000156966.7	B3GNT7	93010	0.471	3.09	5.09	0.0277	0.397	1.56
15	76931738	76954393	22656	+	ENSG00000117906	RCN2	protein_coding	chromosome	reticulocalbin 2 [Source:HGNC Symbol;Acc:HGNC:9935]	ENSG00000117906.14	RCN2	5955	0.285	6.05	5.08	0.0278	0.397	1.56
15	68778535	68820897	42363	-	ENSG00000140350	ANP32A	protein_coding	chromosome	acidic nuclear phosphoprotein 32 family member A [Source:HGNC Symbol;Acc:HGNC:13233]	ENSG00000140350.15	ANP32A	8125	0.303	6.22	5.08	0.0278	0.397	1.56
1	180632022	180890279	258258	+	ENSG00000143324	XPR1	protein_coding	chromosome	xenotropic and polytropic retrovirus receptor 1 [Source:HGNC Symbol;Acc:HGNC:12827]	ENSG00000143324.14	XPR1	9213	0.297	5.72	5.08	0.0278	0.397	1.56
3	186783205	186789897	6693	+	ENSG00000156976	EIF4A2	protein_coding	chromosome	eukaryotic translation initiation factor 4A2 [Source:HGNC Symbol;Acc:HGNC:3284]	ENSG00000156976.17	EIF4A2	1974	-0.48	9.8	5.08	0.0278	0.397	1.56
7	143288215	143307696	19482	+	ENSG00000106144	CASP2	protein_coding	chromosome	caspase 2 [Source:HGNC Symbol;Acc:HGNC:1503]	ENSG00000106144.20	CASP2	835	0.279	5.2	5.07	0.0279	0.397	1.55
8	85177154	85217158	40005	+	ENSG00000133740	E2F5	protein_coding	chromosome	E2F transcription factor 5 [Source:HGNC Symbol;Acc:HGNC:3119]	ENSG00000133740.11	E2F5	1875	0.472	3.6	5.08	0.0279	0.397	1.55
19	44165073	44178381	13309	+	ENSG00000167380	ZNF226	protein_coding	chromosome	zinc finger protein 226 [Source:HGNC Symbol;Acc:HGNC:13019]	ENSG00000167380.16	ZNF226	7769	-0.372	4.81	5.08	0.0279	0.397	1.56
16	75596981	75623300	26320	-	ENSG00000065457	ADAT1	protein_coding	chromosome	adenosine deaminase tRNA specific 1 [Source:HGNC Symbol;Acc:HGNC:228]	ENSG00000065457.10	ADAT1	23536	0.255	4.76	5.07	0.028	0.397	1.55
11	86374736	86423109	48374	+	ENSG00000149201	CCDC81	protein_coding	chromosome	coiled-coil domain containing 81 [Source:HGNC Symbol;Acc:HGNC:26281]	ENSG00000149201.10	CCDC81	60494	0.71	1.83	5.07	0.028	0.397	1.55
1	100083563	100132955	49393	-	ENSG00000156876	SASS6	protein_coding	chromosome	SAS-6 centriolar assembly protein [Source:HGNC Symbol;Acc:HGNC:25403]	ENSG00000156876.10	SASS6	163786	0.616	2.79	5.07	0.028	0.397	1.55
2	219229783	219236679	6897	+	ENSG00000163516	ANKZF1	protein_coding	chromosome	ankyrin repeat and zinc finger peptidyl tRNA hydrolase 1 [Source:HGNC Symbol;Acc:HGNC:25527]	ENSG00000163516.14	ANKZF1	55139	0.325	5.66	5.07	0.028	0.397	1.55
11	32892820	32993316	100497	+	ENSG00000060749	QSER1	protein_coding	chromosome	glutamine and serine rich 1 [Source:HGNC Symbol;Acc:HGNC:26154]	ENSG00000060749.15	QSER1	79832	0.421	6.56	5.06	0.0281	0.398	1.55
5	116443616	116574934	131319	-	ENSG00000092421	SEMA6A	protein_coding	chromosome	semaphorin 6A [Source:HGNC Symbol;Acc:HGNC:10738]	ENSG00000092421.16	SEMA6A	57556	-0.557	4.63	5.06	0.0281	0.397	1.55
12	4909905	4918256	8352	+	ENSG00000111262	KCNA1	protein_coding	chromosome	potassium voltage-gated channel subfamily A member 1 [Source:HGNC Symbol;Acc:HGNC:6218]	ENSG00000111262.6	KCNA1	3736	1.34	1.74	5.06	0.0281	0.398	1.55
14	55366392	55411858	45467	-	ENSG00000126775	ATG14	protein_coding	chromosome	autophagy related 14 [Source:HGNC Symbol;Acc:HGNC:19962]	ENSG00000126775.8	ATG14	22863	-0.212	5.29	5.06	0.0281	0.397	1.55
3	169766921	169769561	2641	-	ENSG00000184378	ACTRT3	protein_coding	chromosome	actin related protein T3 [Source:HGNC Symbol;Acc:HGNC:24022]	ENSG00000184378.3	ACTRT3	84517	0.939	0.27	5.06	0.0281	0.398	1.55
4	70704204	70808619	104416	+	ENSG00000018189	RUFY3	protein_coding	chromosome	RUN and FYVE domain containing 3 [Source:HGNC Symbol;Acc:HGNC:30285]	ENSG00000018189.13	RUFY3	22902	-0.268	6.5	5.05	0.0282	0.398	1.55
17	81918270	81927735	9466	-	ENSG00000197063	MAFG	protein_coding	chromosome	MAF bZIP transcription factor G [Source:HGNC Symbol;Acc:HGNC:6781]	ENSG00000197063.11	MAFG	4097	0.322	4.53	5.06	0.0282	0.398	1.55
6	142147162	142224685	77524	+	ENSG00000009844	VTA1	protein_coding	chromosome	vesicle trafficking 1 [Source:HGNC Symbol;Acc:HGNC:20954]	ENSG00000009844.16	VTA1	51534	0.347	4.64	5.05	0.0283	0.398	1.55
11	111908564	111923722	15159	-	ENSG00000109846	CRYAB	protein_coding	chromosome	crystallin alpha B [Source:HGNC Symbol;Acc:HGNC:2389]	ENSG00000109846.9	CRYAB	1410	0.737	5.15	5.05	0.0283	0.398	1.55
5	43526267	43557758	31492	-	ENSG00000172239	PAIP1	protein_coding	chromosome	poly(A) binding protein interacting protein 1 [Source:HGNC Symbol;Acc:HGNC:16945]	ENSG00000172239.14	PAIP1	10605	0.374	5.21	5.05	0.0283	0.398	1.55
19	2427638	2456959	29322	-	ENSG00000176619	LMNB2	protein_coding	chromosome	lamin B2 [Source:HGNC Symbol;Acc:HGNC:6638]	ENSG00000176619.13	LMNB2	84823	0.438	5.07	5.05	0.0283	0.398	1.55
6	31268749	31272130	3382	-	ENSG00000204525	HLA-C	protein_coding	chromosome	major histocompatibility complex, class I, C [Source:HGNC Symbol;Acc:HGNC:4933]	ENSG00000204525.16	HLA-C	3107	1.39	5.17	5.05	0.0283	0.398	1.55
11	62670273	62673686	3414	+	ENSG00000204922	UQCC3	protein_coding	chromosome	ubiquinol-cytochrome c reductase complex assembly factor 3 [Source:HGNC Symbol;Acc:HGNC:34399]	ENSG00000204922.5	UQCC3	790955	0.418	2.48	5.05	0.0283	0.398	1.55
3	3144628	3179727	35100	-	ENSG00000113851	CRBN	protein_coding	chromosome	cereblon [Source:HGNC Symbol;Acc:HGNC:30185]	ENSG00000113851.14	CRBN	51185	-0.297	4.93	5.04	0.0284	0.398	1.55
7	29920104	29990289	70186	-	ENSG00000136193	SCRN1	protein_coding	chromosome	secernin 1 [Source:HGNC Symbol;Acc:HGNC:22192]	ENSG00000136193.17	SCRN1	9805	0.446	6	5.04	0.0284	0.398	1.55
1	64745095	64833232	88138	+	ENSG00000162437	RAVER2	protein_coding	chromosome	ribonucleoprotein, PTB binding 2 [Source:HGNC Symbol;Acc:HGNC:25577]	ENSG00000162437.14	RAVER2	55225	0.587	3.39	5.04	0.0284	0.398	1.55
18	35251058	35290245	39188	-	ENSG00000186814	ZSCAN30	protein_coding	chromosome	zinc finger and SCAN domain containing 30 [Source:HGNC Symbol;Acc:HGNC:33517]	ENSG00000186814.14	ZSCAN30	100101467	-0.322	5.93	5.04	0.0284	0.398	1.55
22	22758700	22759218	519	+	ENSG00000211666	IGLV2-14	IG_V_gene	chromosome	immunoglobulin lambda variable 2-14 [Source:HGNC Symbol;Acc:HGNC:5888]	ENSG00000211666.2	IGLV2-14	NA	1.46	5.22	5.04	0.0284	0.398	1.55
15	101732201	101746870	14670	-	ENSG00000259658	AC027559.1	transcribed_unprocessed_pseudogene	chromosome	putative ubiquitin-conjugating enzyme E2Q2-like protein [Source:NCBI gene;Acc:100128108]	ENSG00000259658.5	AC027559.1	100128108	-1.01	0.0277	5.04	0.0284	0.398	1.55
2	84905656	84906671	1016	+	ENSG00000034510	TMSB10	protein_coding	chromosome	thymosin beta 10 [Source:HGNC Symbol;Acc:HGNC:11879]	ENSG00000034510.6	TMSB10	9168	0.512	8.3	5.03	0.0285	0.398	1.54
1	185296388	185317273	20886	-	ENSG00000116679	IVNS1ABP	protein_coding	chromosome	influenza virus NS1A binding protein [Source:HGNC Symbol;Acc:HGNC:16951]	ENSG00000116679.16	IVNS1ABP	10625	0.318	6.07	5.03	0.0285	0.398	1.55
2	108322238	108353799	31562	+	ENSG00000237223	SULT1C2P1	transcribed_unprocessed_pseudogene	chromosome	sulfotransferase family 1C member 2 pseudogene 1 [Source:HGNC Symbol;Acc:HGNC:33545]	ENSG00000237223.6	SULT1C2P1	NA	1.37	1.42	5.04	0.0285	0.398	1.55
CHR_HSCHR8_3_CTG7	143566187	143572971	6785	-	ENSG00000277781	MROH6	protein_coding	chromosome	maestro heat like repeat family member 6 [Source:HGNC Symbol;Acc:HGNC:27814]	ENSG00000277781.2	MROH6	642475	0.684	3.05	5.04	0.0285	0.398	1.55
14	74019349	74082863	63515	+	ENSG00000119636	BBOF1	protein_coding	chromosome	basal body orientation factor 1 [Source:HGNC Symbol;Acc:HGNC:19855]	ENSG00000119636.16	BBOF1	80127	-0.522	4.1	5.03	0.0286	0.398	1.54
7	5306790	5425414	118625	-	ENSG00000182095	TNRC18	protein_coding	chromosome	trinucleotide repeat containing 18 [Source:HGNC Symbol;Acc:HGNC:11962]	ENSG00000182095.14	TNRC18	84629	-0.312	8.26	5.03	0.0286	0.398	1.54
22	40346500	40390463	43964	+	ENSG00000239900	ADSL	protein_coding	chromosome	adenylosuccinate lyase [Source:HGNC Symbol;Acc:HGNC:291]	ENSG00000239900.12	ADSL	158	0.274	5.11	5.03	0.0286	0.398	1.54
1	52602371	52609051	6681	+	ENSG00000116157	GPX7	protein_coding	chromosome	glutathione peroxidase 7 [Source:HGNC Symbol;Acc:HGNC:4559]	ENSG00000116157.6	GPX7	2882	0.589	2.05	5.02	0.0287	0.398	1.54
12	98515512	98550379	34868	+	ENSG00000120802	TMPO	protein_coding	chromosome	thymopoietin [Source:HGNC Symbol;Acc:HGNC:11875]	ENSG00000120802.13	TMPO	7112	0.426	5.9	5.02	0.0287	0.398	1.54
17	5179535	5191868	12334	-	ENSG00000180626	ZNF594	protein_coding	chromosome	zinc finger protein 594 [Source:HGNC Symbol;Acc:HGNC:29392]	ENSG00000180626.10	ZNF594	84622	-0.377	4.6	5.02	0.0287	0.398	1.54
CHR_HSCHR6_MHC_COX_CTG1	31259794	31263175	3382	-	ENSG00000233841	HLA-C	protein_coding	chromosome	major histocompatibility complex, class I, C [Source:HGNC Symbol;Acc:HGNC:4933]	ENSG00000233841.11	HLA-C	3107	-1.73	5.38	5.02	0.0287	0.398	1.54
2	182716041	182794464	78424	+	ENSG00000077232	DNAJC10	protein_coding	chromosome	DnaJ heat shock protein family (Hsp40) member C10 [Source:HGNC Symbol;Acc:HGNC:24637]	ENSG00000077232.18	DNAJC10	54431	0.42	7.41	5.02	0.0288	0.398	1.54
20	58309715	58367507	57793	+	ENSG00000124209	RAB22A	protein_coding	chromosome	RAB22A, member RAS oncogene family [Source:HGNC Symbol;Acc:HGNC:9764]	ENSG00000124209.4	RAB22A	57403	0.268	5.86	5.02	0.0288	0.398	1.54
7	108569867	108574850	4984	+	ENSG00000128590	DNAJB9	protein_coding	chromosome	DnaJ heat shock protein family (Hsp40) member B9 [Source:HGNC Symbol;Acc:HGNC:6968]	ENSG00000128590.5	DNAJB9	4189	0.411	3.63	5.02	0.0288	0.398	1.54
19	57191500	57222846	31347	+	ENSG00000083844	ZNF264	protein_coding	chromosome	zinc finger protein 264 [Source:HGNC Symbol;Acc:HGNC:13057]	ENSG00000083844.10	ZNF264	9422	-0.204	6.53	5.01	0.0289	0.399	1.54
4	47847233	47914667	67435	-	ENSG00000170448	NFXL1	protein_coding	chromosome	nuclear transcription factor, X-box binding like 1 [Source:HGNC Symbol;Acc:HGNC:18726]	ENSG00000170448.12	NFXL1	152518	0.407	4.01	5.01	0.0289	0.399	1.54
CHR_HSCHR6_MHC_APD_CTG1	31894767	31897281	2515	+	ENSG00000232804	HSPA1B	protein_coding	chromosome	heat shock protein family A (Hsp70) member 1B [Source:HGNC Symbol;Acc:HGNC:5233]	ENSG00000232804.5	HSPA1B	3304	1.3	6.25	5.01	0.0289	0.399	1.54
CHR_HSCHR14_3_CTG1	106117406	106117975	570	-	ENSG00000282322	IGHV3-11	IG_V_gene	chromosome	immunoglobulin heavy variable 3-11 (gene/pseudogene) [Source:HGNC Symbol;Acc:HGNC:5580]	ENSG00000282322.1	IGHV3-11	NA	1.37	2.95	5.01	0.0289	0.399	1.54
19	6379572	6393981	14410	-	ENSG00000125651	GTF2F1	protein_coding	chromosome	general transcription factor IIF subunit 1 [Source:HGNC Symbol;Acc:HGNC:4652]	ENSG00000125651.14	GTF2F1	2962	-0.309	5.35	5	0.029	0.399	1.54
15	34525207	34588503	63297	-	ENSG00000215252	GOLGA8B	protein_coding	chromosome	golgin A8 family member B [Source:HGNC Symbol;Acc:HGNC:31973]	ENSG00000215252.11	GOLGA8B	440270	-0.448	7.22	5	0.029	0.4	1.54
7	12570577	12660182	89606	+	ENSG00000006747	SCIN	protein_coding	chromosome	scinderin [Source:HGNC Symbol;Acc:HGNC:21695]	ENSG00000006747.15	SCIN	85477	0.658	4.46	5	0.0291	0.4	1.54
19	10922185	10928681	6497	-	ENSG00000130733	YIPF2	protein_coding	chromosome	Yip1 domain family member 2 [Source:HGNC Symbol;Acc:HGNC:28476]	ENSG00000130733.10	YIPF2	78992	0.365	4.26	5	0.0291	0.4	1.54
21	43659560	43696079	36520	+	ENSG00000160208	RRP1B	protein_coding	chromosome	ribosomal RNA processing 1B [Source:HGNC Symbol;Acc:HGNC:23818]	ENSG00000160208.13	RRP1B	23076	0.321	5.3	5	0.0291	0.4	1.54
13	24882279	24922889	40611	-	ENSG00000151849	CENPJ	protein_coding	chromosome	centromere protein J [Source:HGNC Symbol;Acc:HGNC:17272]	ENSG00000151849.15	CENPJ	55835	0.419	4.47	4.99	0.0292	0.401	1.53
4	83261536	83284914	23379	-	ENSG00000173085	COQ2	protein_coding	chromosome	coenzyme Q2, polyprenyltransferase [Source:HGNC Symbol;Acc:HGNC:25223]	ENSG00000173085.14	COQ2	27235	0.603	2.02	4.99	0.0292	0.401	1.53
10	110497907	110511533	13627	+	ENSG00000138166	DUSP5	protein_coding	chromosome	dual specificity phosphatase 5 [Source:HGNC Symbol;Acc:HGNC:3071]	ENSG00000138166.6	DUSP5	1847	-0.5	4.79	4.99	0.0293	0.401	1.53
3	120164645	120285094	120450	-	ENSG00000175697	GPR156	protein_coding	chromosome	G protein-coupled receptor 156 [Source:HGNC Symbol;Acc:HGNC:20844]	ENSG00000175697.10	GPR156	165829	1.19	1.52	4.98	0.0293	0.402	1.53
19	18572220	18607741	35522	-	ENSG00000006016	CRLF1	protein_coding	chromosome	cytokine receptor like factor 1 [Source:HGNC Symbol;Acc:HGNC:2364]	ENSG00000006016.11	CRLF1	9244	1.16	1.72	4.98	0.0294	0.402	1.53
18	30989365	31042815	53451	-	ENSG00000134762	DSC3	protein_coding	chromosome	desmocollin 3 [Source:HGNC Symbol;Acc:HGNC:3037]	ENSG00000134762.17	DSC3	1825	0.446	4.48	4.98	0.0294	0.402	1.53
16	2682523	2709030	26508	+	ENSG00000167977	KCTD5	protein_coding	chromosome	potassium channel tetramerization domain containing 5 [Source:HGNC Symbol;Acc:HGNC:21423]	ENSG00000167977.9	KCTD5	54442	0.303	3.85	4.97	0.0295	0.404	1.53
1	46203334	46221256	17923	+	ENSG00000171357	LURAP1	protein_coding	chromosome	leucine rich adaptor protein 1 [Source:HGNC Symbol;Acc:HGNC:32327]	ENSG00000171357.6	LURAP1	541468	-0.642	1.85	4.96	0.0296	0.405	1.53
19	12675717	12681880	6164	-	ENSG00000095059	DHPS	protein_coding	chromosome	deoxyhypusine synthase [Source:HGNC Symbol;Acc:HGNC:2869]	ENSG00000095059.16	DHPS	1725	-0.343	4.5	4.96	0.0297	0.405	1.53
5	126600925	126627252	26328	+	ENSG00000164902	PHAX	protein_coding	chromosome	phosphorylated adaptor for RNA export [Source:HGNC Symbol;Acc:HGNC:10241]	ENSG00000164902.14	PHAX	51808	0.272	5.53	4.96	0.0297	0.405	1.53
10	101354033	101557321	203289	+	ENSG00000166167	BTRC	protein_coding	chromosome	beta-transducin repeat containing E3 ubiquitin protein ligase [Source:HGNC Symbol;Acc:HGNC:1144]	ENSG00000166167.18	BTRC	8945	-0.467	5.35	4.96	0.0297	0.405	1.53
8	138588235	138914041	325807	-	ENSG00000169436	COL22A1	protein_coding	chromosome	collagen type XXII alpha 1 chain [Source:HGNC Symbol;Acc:HGNC:22989]	ENSG00000169436.17	COL22A1	169044	1.26	2.22	4.96	0.0297	0.405	1.53
16	28950807	28967097	16291	+	ENSG00000176953	NFATC2IP	protein_coding	chromosome	nuclear factor of activated T cells 2 interacting protein [Source:HGNC Symbol;Acc:HGNC:25906]	ENSG00000176953.12	NFATC2IP	84901	-0.249	5.91	4.96	0.0297	0.405	1.53
9	14475	73865	59391	-	ENSG00000181404	WASHC1	protein_coding	chromosome	WASH complex subunit 1 [Source:HGNC Symbol;Acc:HGNC:24361]	ENSG00000181404.17	WASHC1	100287171	-0.4	4.06	4.95	0.0298	0.405	1.53
13	21671073	21704498	33426	+	ENSG00000102678	FGF9	protein_coding	chromosome	fibroblast growth factor 9 [Source:HGNC Symbol;Acc:HGNC:3687]	ENSG00000102678.7	FGF9	2254	1.37	0.658	4.94	0.0299	0.406	1.52
14	75079353	75127344	47992	-	ENSG00000119638	NEK9	protein_coding	chromosome	NIMA related kinase 9 [Source:HGNC Symbol;Acc:HGNC:18591]	ENSG00000119638.13	NEK9	91754	-0.233	6.69	4.95	0.0299	0.406	1.52
1	162790702	162812817	22116	+	ENSG00000132196	HSD17B7	protein_coding	chromosome	hydroxysteroid 17-beta dehydrogenase 7 [Source:HGNC Symbol;Acc:HGNC:5215]	ENSG00000132196.14	HSD17B7	51478	0.385	3.99	4.95	0.0299	0.406	1.52
4	75513946	75550473	36528	+	ENSG00000174796	THAP6	protein_coding	chromosome	THAP domain containing 6 [Source:HGNC Symbol;Acc:HGNC:23189]	ENSG00000174796.12	THAP6	152815	-0.286	4.97	4.95	0.0299	0.406	1.52
7	148807383	148884321	76939	-	ENSG00000106462	EZH2	protein_coding	chromosome	enhancer of zeste 2 polycomb repressive complex 2 subunit [Source:HGNC Symbol;Acc:HGNC:3527]	ENSG00000106462.10	EZH2	2146	0.672	3.98	4.94	0.03	0.406	1.52
2	100562993	100576739	13747	+	ENSG00000115539	PDCL3	protein_coding	chromosome	phosducin like 3 [Source:HGNC Symbol;Acc:HGNC:28860]	ENSG00000115539.14	PDCL3	79031	0.453	3.28	4.94	0.03	0.406	1.52
19	12938578	12944489	5912	+	ENSG00000179218	CALR	protein_coding	chromosome	calreticulin [Source:HGNC Symbol;Acc:HGNC:1455]	ENSG00000179218.13	CALR	811	0.415	8.44	4.94	0.03	0.406	1.52
3	185643739	185825056	181318	-	ENSG00000073792	IGF2BP2	protein_coding	chromosome	insulin like growth factor 2 mRNA binding protein 2 [Source:HGNC Symbol;Acc:HGNC:28867]	ENSG00000073792.15	IGF2BP2	10644	0.905	2.75	4.93	0.0301	0.406	1.52
7	123828983	123877481	48499	+	ENSG00000106302	HYAL4	protein_coding	chromosome	hyaluronidase 4 [Source:HGNC Symbol;Acc:HGNC:5323]	ENSG00000106302.10	HYAL4	23553	1.03	0.396	4.93	0.0301	0.406	1.52
12	14914039	14938537	24499	-	ENSG00000139055	ERP27	protein_coding	chromosome	endoplasmic reticulum protein 27 [Source:HGNC Symbol;Acc:HGNC:26495]	ENSG00000139055.7	ERP27	121506	0.812	2.92	4.93	0.0301	0.406	1.52
3	114314501	115147271	832771	-	ENSG00000181722	ZBTB20	protein_coding	chromosome	zinc finger and BTB domain containing 20 [Source:HGNC Symbol;Acc:HGNC:13503]	ENSG00000181722.16	ZBTB20	26137	-0.326	8.54	4.93	0.0301	0.406	1.52
2	96836611	96858016	21406	-	ENSG00000213337	ANKRD39	protein_coding	chromosome	ankyrin repeat domain 39 [Source:HGNC Symbol;Acc:HGNC:28640]	ENSG00000213337.9	ANKRD39	51239	0.375	3.99	4.93	0.0301	0.406	1.52
CHR_HSCHR6_MHC_APD_CTG1	31882493	31884975	2483	+	ENSG00000235941	HSPA1A	protein_coding	chromosome	heat shock protein family A (Hsp70) member 1A [Source:HGNC Symbol;Acc:HGNC:5232]	ENSG00000235941.5	HSPA1A	3303	1.27	6.79	4.93	0.0301	0.406	1.52
1	226870184	226896105	25922	+	ENSG00000143801	PSEN2	protein_coding	chromosome	presenilin 2 [Source:HGNC Symbol;Acc:HGNC:9509]	ENSG00000143801.17	PSEN2	5664	-0.397	3.85	4.91	0.0304	0.409	1.52
1	100266207	100292769	26563	+	ENSG00000137996	RTCA	protein_coding	chromosome	RNA 3'-terminal phosphate cyclase [Source:HGNC Symbol;Acc:HGNC:17981]	ENSG00000137996.12	RTCA	8634	0.314	4.74	4.91	0.0305	0.409	1.52
10	89701610	89774939	73330	+	ENSG00000138182	KIF20B	protein_coding	chromosome	kinesin family member 20B [Source:HGNC Symbol;Acc:HGNC:7212]	ENSG00000138182.14	KIF20B	9585	0.544	4.01	4.91	0.0305	0.409	1.52
4	16160505	16227410	66906	-	ENSG00000169762	TAPT1	protein_coding	chromosome	transmembrane anterior posterior transformation 1 [Source:HGNC Symbol;Acc:HGNC:26887]	ENSG00000169762.17	TAPT1	202018	-0.341	4.72	4.91	0.0305	0.409	1.52
3	100401532	100456319	54788	+	ENSG00000206535	LNP1	protein_coding	chromosome	leukemia NUP98 fusion partner 1 [Source:HGNC Symbol;Acc:HGNC:28014]	ENSG00000206535.8	LNP1	348801	0.7	1.07	4.91	0.0305	0.409	1.52
11	32829927	32858120	28194	+	ENSG00000135378	PRRG4	protein_coding	chromosome	proline rich and Gla domain 4 [Source:HGNC Symbol;Acc:HGNC:30799]	ENSG00000135378.4	PRRG4	79056	0.36	4.57	4.9	0.0306	0.411	1.51
10	20779973	21174187	394215	-	ENSG00000078114	NEBL	protein_coding	chromosome	nebulette [Source:HGNC Symbol;Acc:HGNC:16932]	ENSG00000078114.18	NEBL	10529	-0.49	6.47	4.9	0.0307	0.411	1.51
1	204828651	205022822	194172	+	ENSG00000163531	NFASC	protein_coding	chromosome	neurofascin [Source:HGNC Symbol;Acc:HGNC:29866]	ENSG00000163531.15	NFASC	23114	0.615	6.23	4.9	0.0307	0.411	1.51
14	54396849	54420218	23370	+	ENSG00000100526	CDKN3	protein_coding	chromosome	cyclin dependent kinase inhibitor 3 [Source:HGNC Symbol;Acc:HGNC:1791]	ENSG00000100526.20	CDKN3	1033	1.2	1.15	4.89	0.0308	0.412	1.51
1	111542218	111716691	174474	+	ENSG00000116473	RAP1A	protein_coding	chromosome	RAP1A, member of RAS oncogene family [Source:HGNC Symbol;Acc:HGNC:9855]	ENSG00000116473.14	RAP1A	5906	0.355	5.19	4.89	0.0308	0.412	1.51
8	29333064	29350684	17621	-	ENSG00000120875	DUSP4	protein_coding	chromosome	dual specificity phosphatase 4 [Source:HGNC Symbol;Acc:HGNC:3070]	ENSG00000120875.9	DUSP4	1846	-0.807	7.51	4.89	0.0308	0.412	1.51
1	923928	944581	20654	+	ENSG00000187634	SAMD11	protein_coding	chromosome	sterile alpha motif domain containing 11 [Source:HGNC Symbol;Acc:HGNC:28706]	ENSG00000187634.12	SAMD11	148398	0.844	3.04	4.89	0.0308	0.412	1.51
4	82629539	82798796	169258	-	ENSG00000145284	SCD5	protein_coding	chromosome	stearoyl-CoA desaturase 5 [Source:HGNC Symbol;Acc:HGNC:21088]	ENSG00000145284.12	SCD5	79966	0.53	4.43	4.88	0.0309	0.412	1.51
7	135681237	135729258	48022	-	ENSG00000164707	SLC13A4	protein_coding	chromosome	solute carrier family 13 member 4 [Source:HGNC Symbol;Acc:HGNC:15827]	ENSG00000164707.15	SLC13A4	26266	0.855	2.22	4.89	0.0309	0.412	1.51
3	126437601	126475891	38291	-	ENSG00000070476	ZXDC	protein_coding	chromosome	ZXD family zinc finger C [Source:HGNC Symbol;Acc:HGNC:28160]	ENSG00000070476.15	ZXDC	79364	-0.311	5.86	4.88	0.031	0.413	1.51
18	158383	214629	56247	+	ENSG00000101557	USP14	protein_coding	chromosome	ubiquitin specific peptidase 14 [Source:HGNC Symbol;Acc:HGNC:12612]	ENSG00000101557.15	USP14	9097	0.405	5.94	4.88	0.031	0.413	1.51
19	2754715	2783282	28568	-	ENSG00000104969	SGTA	protein_coding	chromosome	small glutamine rich tetratricopeptide repeat containing alpha [Source:HGNC Symbol;Acc:HGNC:10819]	ENSG00000104969.10	SGTA	6449	-0.245	4.69	4.88	0.031	0.413	1.51
12	106237881	106304279	66399	-	ENSG00000136026	CKAP4	protein_coding	chromosome	cytoskeleton associated protein 4 [Source:HGNC Symbol;Acc:HGNC:16991]	ENSG00000136026.14	CKAP4	10970	0.358	5.65	4.88	0.031	0.413	1.51
22	42553617	42574382	20766	+	ENSG00000183569	SERHL2	protein_coding	chromosome	serine hydrolase like 2 [Source:HGNC Symbol;Acc:HGNC:29446]	ENSG00000183569.18	SERHL2	253190	-1.36	6.23	4.88	0.031	0.413	1.51
1	159927039	159945613	18575	-	ENSG00000085552	IGSF9	protein_coding	chromosome	immunoglobulin superfamily member 9 [Source:HGNC Symbol;Acc:HGNC:18132]	ENSG00000085552.17	IGSF9	57549	0.701	5.13	4.87	0.0311	0.413	1.51
19	57351307	57359898	8592	+	ENSG00000131845	ZNF304	protein_coding	chromosome	zinc finger protein 304 [Source:HGNC Symbol;Acc:HGNC:13505]	ENSG00000131845.14	ZNF304	57343	-0.283	4.11	4.87	0.0311	0.413	1.51
11	60378530	60417756	39227	+	ENSG00000166928	MS4A14	protein_coding	chromosome	membrane spanning 4-domains A14 [Source:HGNC Symbol;Acc:HGNC:30706]	ENSG00000166928.11	MS4A14	84689	-0.734	3.58	4.87	0.0311	0.413	1.51
2	15591178	15631111	39934	+	ENSG00000079785	DDX1	protein_coding	chromosome	DEAD-box helicase 1 [Source:HGNC Symbol;Acc:HGNC:2734]	ENSG00000079785.15	DDX1	1653	0.316	5.42	4.86	0.0313	0.415	1.5
5	172768096	172771195	3100	-	ENSG00000120129	DUSP1	protein_coding	chromosome	dual specificity phosphatase 1 [Source:HGNC Symbol;Acc:HGNC:3064]	ENSG00000120129.6	DUSP1	1843	-0.635	7.49	4.86	0.0313	0.415	1.5
CHR_HSCHR6_MHC_COX_CTG1	33171888	33193647	21760	-	ENSG00000225590	VPS52	protein_coding	chromosome	VPS52 subunit of GARP complex [Source:HGNC Symbol;Acc:HGNC:10518]	ENSG00000225590.9	VPS52	6293	-1.86	2.48	4.86	0.0313	0.415	1.5
CHR_HG30_PATCH	179679612	179732514	52903	+	ENSG00000283777	CANX	protein_coding	chromosome	calnexin [Source:HGNC Symbol;Acc:HGNC:1473]	ENSG00000283777.2	CANX	821	0.439	8.2	4.86	0.0313	0.415	1.5
2	55547292	55618880	71589	-	ENSG00000275052	PPP4R3B	protein_coding	chromosome	protein phosphatase 4 regulatory subunit 3B [Source:HGNC Symbol;Acc:HGNC:29267]	ENSG00000275052.5	PPP4R3B	57223	0.35	6.38	4.85	0.0314	0.415	1.5
8	143716340	143722458	6119	+	ENSG00000181085	MAPK15	protein_coding	chromosome	mitogen-activated protein kinase 15 [Source:HGNC Symbol;Acc:HGNC:24667]	ENSG00000181085.15	MAPK15	225689	1.66	1.06	4.85	0.0315	0.416	1.5
5	41730065	41870425	140361	-	ENSG00000083720	OXCT1	protein_coding	chromosome	3-oxoacid CoA-transferase 1 [Source:HGNC Symbol;Acc:HGNC:8527]	ENSG00000083720.13	OXCT1	5019	0.372	4.57	4.84	0.0316	0.417	1.5
22	37019635	37029822	10188	+	ENSG00000128309	MPST	protein_coding	chromosome	mercaptopyruvate sulfurtransferase [Source:HGNC Symbol;Acc:HGNC:7223]	ENSG00000128309.16	MPST	4357	0.25	5.16	4.84	0.0317	0.417	1.5
19	58305319	58315663	10345	+	ENSG00000142396	ERVK3-1	protein_coding	chromosome	endogenous retrovirus group K3 member 1 [Source:HGNC Symbol;Acc:HGNC:30466]	ENSG00000142396.10	ERVK3-1	NA	-0.279	6.21	4.84	0.0317	0.417	1.5
2	70281362	70293740	12379	-	ENSG00000143977	SNRPG	protein_coding	chromosome	small nuclear ribonucleoprotein polypeptide G [Source:HGNC Symbol;Acc:HGNC:11163]	ENSG00000143977.14	SNRPG	6637	0.435	3.23	4.84	0.0317	0.417	1.5
CHR_HSCHR6_MHC_QBL_CTG1	31389818	31406373	16556	+	ENSG00000183214	MICA	protein_coding	chromosome	MHC class I polypeptide-related sequence A [Source:HGNC Symbol;Acc:HGNC:7090]	ENSG00000183214.12	MICA	100507436	-0.373	4.17	4.83	0.0317	0.417	1.5
22	26560526	26561088	563	+	ENSG00000213707	HMGB1P10	processed_pseudogene	chromosome	high mobility group box 1 pseudogene 10 [Source:HGNC Symbol;Acc:HGNC:4994]	ENSG00000213707.2	HMGB1P10	NA	0.825	0.79	4.84	0.0317	0.417	1.5
17	64779259	64837154	57896	-	ENSG00000214176	PLEKHM1P1	transcribed_unprocessed_pseudogene	chromosome	pleckstrin homology and RUN domain containing M1 pseudogene 1 [Source:HGNC Symbol;Acc:HGNC:35411]	ENSG00000214176.9	PLEKHM1P1	NA	-0.192	6.59	4.83	0.0318	0.418	1.5
7	2631986	2664802	32817	+	ENSG00000136295	TTYH3	protein_coding	chromosome	tweety family member 3 [Source:HGNC Symbol;Acc:HGNC:22222]	ENSG00000136295.15	TTYH3	80727	0.374	6.09	4.82	0.0319	0.419	1.5
3	133824235	133895882	71648	-	ENSG00000154917	RAB6B	protein_coding	chromosome	RAB6B, member RAS oncogene family [Source:HGNC Symbol;Acc:HGNC:14902]	ENSG00000154917.11	RAB6B	51560	0.816	2.74	4.82	0.0319	0.419	1.5
9	125234853	125241343	6491	-	ENSG00000044574	HSPA5	protein_coding	chromosome	heat shock protein family A (Hsp70) member 5 [Source:HGNC Symbol;Acc:HGNC:5238]	ENSG00000044574.8	HSPA5	3309	0.447	7.3	4.82	0.032	0.419	1.49
X	103576231	103587736	11506	+	ENSG00000133142	TCEAL4	protein_coding	chromosome	transcription elongation factor A like 4 [Source:HGNC Symbol;Acc:HGNC:26121]	ENSG00000133142.17	TCEAL4	79921	-0.514	7.02	4.82	0.032	0.419	1.5
5	2752131	2755397	3267	+	ENSG00000186493	C5orf38	protein_coding	chromosome	chromosome 5 open reading frame 38 [Source:HGNC Symbol;Acc:HGNC:24226]	ENSG00000186493.12	C5orf38	153571	-1.06	4.4	4.82	0.032	0.419	1.5
22	50767501	50783663	16163	-	ENSG00000079974	RABL2B	protein_coding	chromosome	RAB, member of RAS oncogene family like 2B [Source:HGNC Symbol;Acc:HGNC:9800]	ENSG00000079974.17	RABL2B	11158	-0.303	5.55	4.81	0.0321	0.42	1.49
6	84033772	84090881	57110	+	ENSG00000135324	MRAP2	protein_coding	chromosome	melanocortin 2 receptor accessory protein 2 [Source:HGNC Symbol;Acc:HGNC:21232]	ENSG00000135324.6	MRAP2	112609	1.26	0.122	4.81	0.0321	0.42	1.49
19	43474954	43504935	29982	-	ENSG00000176531	PHLDB3	protein_coding	chromosome	pleckstrin homology like domain family B member 3 [Source:HGNC Symbol;Acc:HGNC:30499]	ENSG00000176531.10	PHLDB3	653583	-0.361	4.19	4.81	0.0321	0.42	1.49
CHR_HSCHR17_10_CTG4	36088256	36090169	1914	-	ENSG00000278567	CCL3	protein_coding	chromosome	C-C motif chemokine ligand 3 [Source:HGNC Symbol;Acc:HGNC:10627]	ENSG00000278567.2	CCL3	6348	-0.889	3.09	4.81	0.0321	0.42	1.49
9	135702185	135795508	93324	+	ENSG00000107147	KCNT1	protein_coding	chromosome	potassium sodium-activated channel subfamily T member 1 [Source:HGNC Symbol;Acc:HGNC:18865]	ENSG00000107147.13	KCNT1	57582	1.69	1.28	4.81	0.0322	0.42	1.49
2	19992052	20012668	20617	-	ENSG00000132031	MATN3	protein_coding	chromosome	matrilin 3 [Source:HGNC Symbol;Acc:HGNC:6909]	ENSG00000132031.13	MATN3	4148	-0.722	3.27	4.81	0.0322	0.42	1.49
1	155659443	155689000	29558	-	ENSG00000163374	YY1AP1	protein_coding	chromosome	YY1 associated protein 1 [Source:HGNC Symbol;Acc:HGNC:30935]	ENSG00000163374.19	YY1AP1	55249	-0.245	6.68	4.81	0.0322	0.42	1.49
3	49805209	49813953	8745	-	ENSG00000182179	UBA7	protein_coding	chromosome	ubiquitin like modifier activating enzyme 7 [Source:HGNC Symbol;Acc:HGNC:12471]	ENSG00000182179.13	UBA7	7318	-0.384	5.74	4.81	0.0322	0.42	1.49
2	200305881	200482264	176384	+	ENSG00000196141	SPATS2L	protein_coding	chromosome	spermatogenesis associated serine rich 2 like [Source:HGNC Symbol;Acc:HGNC:24574]	ENSG00000196141.14	SPATS2L	26010	0.298	6.44	4.81	0.0322	0.42	1.49
22	38685543	38701556	16014	-	ENSG00000100221	JOSD1	protein_coding	chromosome	Josephin domain containing 1 [Source:HGNC Symbol;Acc:HGNC:28953]	ENSG00000100221.10	JOSD1	9929	0.279	5.37	4.8	0.0323	0.42	1.49
CHR_HSCHR14_3_CTG1	105665404	105670614	5211	-	ENSG00000282094	IGHGP	IG_C_pseudogene	chromosome	immunoglobulin heavy constant gamma P (non-functional) [Source:HGNC Symbol;Acc:HGNC:5529]	ENSG00000282094.1	IGHGP	NA	1.42	4.72	4.8	0.0324	0.421	1.49
2	186486253	186509361	23109	+	ENSG00000065548	ZC3H15	protein_coding	chromosome	zinc finger CCCH-type containing 15 [Source:HGNC Symbol;Acc:HGNC:29528]	ENSG00000065548.18	ZC3H15	55854	0.339	5.7	4.79	0.0325	0.421	1.49
4	425815	499156	73342	-	ENSG00000182903	ZNF721	protein_coding	chromosome	zinc finger protein 721 [Source:HGNC Symbol;Acc:HGNC:29425]	ENSG00000182903.16	ZNF721	170960	-0.331	5.81	4.79	0.0325	0.421	1.49
20	58839718	58911192	71475	+	ENSG00000087460	GNAS	protein_coding	chromosome	GNAS complex locus [Source:HGNC Symbol;Acc:HGNC:4392]	ENSG00000087460.25	GNAS	2778	0.339	8.32	4.78	0.0326	0.421	1.49
6	43770184	43786487	16304	+	ENSG00000112715	VEGFA	protein_coding	chromosome	vascular endothelial growth factor A [Source:HGNC Symbol;Acc:HGNC:12680]	ENSG00000112715.22	VEGFA	7422	0.531	7.98	4.78	0.0326	0.421	1.49
3	155375580	155745067	369488	-	ENSG00000114805	PLCH1	protein_coding	chromosome	phospholipase C eta 1 [Source:HGNC Symbol;Acc:HGNC:29185]	ENSG00000114805.17	PLCH1	23007	1.19	3.25	4.79	0.0326	0.421	1.49
1	11919591	11926428	6838	-	ENSG00000116685	KIAA2013	protein_coding	chromosome	KIAA2013 [Source:HGNC Symbol;Acc:HGNC:28513]	ENSG00000116685.16	KIAA2013	90231	0.376	4.28	4.78	0.0326	0.421	1.49
12	25205246	25250936	45691	-	ENSG00000133703	KRAS	protein_coding	chromosome	KRAS proto-oncogene, GTPase [Source:HGNC Symbol;Acc:HGNC:6407]	ENSG00000133703.12	KRAS	3845	0.357	5.29	4.78	0.0326	0.421	1.49
X	50202713	50351910	149198	+	ENSG00000147082	CCNB3	protein_coding	chromosome	cyclin B3 [Source:HGNC Symbol;Acc:HGNC:18709]	ENSG00000147082.17	CCNB3	85417	1.2	1.77	4.78	0.0326	0.421	1.49
12	57604622	57609804	5183	+	ENSG00000178498	DTX3	protein_coding	chromosome	deltex E3 ubiquitin ligase 3 [Source:HGNC Symbol;Acc:HGNC:24457]	ENSG00000178498.16	DTX3	196403	-0.324	4.74	4.78	0.0326	0.421	1.49
9	111631386	111670229	38844	+	ENSG00000244115	DNAJC25-GNG10	protein_coding	chromosome	DNAJC25-GNG10 readthrough [Source:HGNC Symbol;Acc:HGNC:37501]	ENSG00000244115.1	DNAJC25-GNG10	552891	1.52	1.29	4.78	0.0326	0.421	1.49
6	89926528	90296908	370381	-	ENSG00000112182	BACH2	protein_coding	chromosome	BTB domain and CNC homolog 2 [Source:HGNC Symbol;Acc:HGNC:14078]	ENSG00000112182.15	BACH2	60468	0.634	3.73	4.78	0.0327	0.421	1.49
7	6374527	6403967	29441	+	ENSG00000136238	RAC1	protein_coding	chromosome	Rac family small GTPase 1 [Source:HGNC Symbol;Acc:HGNC:9801]	ENSG00000136238.18	RAC1	5879	0.337	6.32	4.78	0.0327	0.421	1.48
2	69319769	69387254	67486	-	ENSG00000198380	GFPT1	protein_coding	chromosome	glutamine--fructose-6-phosphate transaminase 1 [Source:HGNC Symbol;Acc:HGNC:4241]	ENSG00000198380.12	GFPT1	2673	0.275	7.09	4.78	0.0327	0.421	1.49
22	43955442	44010531	55090	+	ENSG00000100347	SAMM50	protein_coding	chromosome	SAMM50 sorting and assembly machinery component [Source:HGNC Symbol;Acc:HGNC:24276]	ENSG00000100347.15	SAMM50	25813	0.264	4.47	4.77	0.0328	0.421	1.48
5	138352685	138437028	84344	+	ENSG00000120733	KDM3B	protein_coding	chromosome	lysine demethylase 3B [Source:HGNC Symbol;Acc:HGNC:1337]	ENSG00000120733.14	KDM3B	51780	-0.25	6.74	4.77	0.0328	0.421	1.48
5	61332258	61546172	213915	+	ENSG00000130449	ZSWIM6	protein_coding	chromosome	zinc finger SWIM-type containing 6 [Source:HGNC Symbol;Acc:HGNC:29316]	ENSG00000130449.6	ZSWIM6	57688	-0.518	5.08	4.77	0.0328	0.421	1.48
8	118923557	118951885	28329	-	ENSG00000164761	TNFRSF11B	protein_coding	chromosome	TNF receptor superfamily member 11b [Source:HGNC Symbol;Acc:HGNC:11909]	ENSG00000164761.9	TNFRSF11B	4982	-0.945	2.46	4.77	0.0328	0.421	1.48
7	134646811	134679816	33006	+	ENSG00000172331	BPGM	protein_coding	chromosome	bisphosphoglycerate mutase [Source:HGNC Symbol;Acc:HGNC:1093]	ENSG00000172331.12	BPGM	669	0.427	3.36	4.77	0.0328	0.421	1.48
11	64244479	64246943	2465	-	ENSG00000173457	PPP1R14B	protein_coding	chromosome	protein phosphatase 1 regulatory inhibitor subunit 14B [Source:HGNC Symbol;Acc:HGNC:9057]	ENSG00000173457.11	PPP1R14B	26472	0.494	4.4	4.77	0.0328	0.421	1.48
14	99397748	99480889	83142	-	ENSG00000183576	SETD3	protein_coding	chromosome	SET domain containing 3, actin histidine methyltransferase [Source:HGNC Symbol;Acc:HGNC:20493]	ENSG00000183576.13	SETD3	84193	-0.292	5.28	4.77	0.0328	0.421	1.48
8	133237171	133302022	64852	-	ENSG00000104419	NDRG1	protein_coding	chromosome	N-myc downstream regulated 1 [Source:HGNC Symbol;Acc:HGNC:7679]	ENSG00000104419.14	NDRG1	10397	0.565	7.31	4.77	0.0329	0.421	1.48
14	73715122	73790285	75164	-	ENSG00000156030	ELMSAN1	protein_coding	chromosome	ELM2 and Myb/SANT domain containing 1 [Source:HGNC Symbol;Acc:HGNC:19853]	ENSG00000156030.13	ELMSAN1	91748	-0.349	7.49	4.77	0.0329	0.421	1.48
19	21358930	21379302	20373	+	ENSG00000172687	ZNF738	protein_coding	chromosome	zinc finger protein 738 [Source:HGNC Symbol;Acc:HGNC:32469]	ENSG00000172687.13	ZNF738	148203	0.357	3.65	4.77	0.0329	0.421	1.48
12	122078756	122147344	68589	+	ENSG00000175727	MLXIP	protein_coding	chromosome	MLX interacting protein [Source:HGNC Symbol;Acc:HGNC:17055]	ENSG00000175727.14	MLXIP	22877	0.242	6.9	4.76	0.0329	0.421	1.48
2	210187126	210225447	38322	-	ENSG00000115361	ACADL	protein_coding	chromosome	acyl-CoA dehydrogenase long chain [Source:HGNC Symbol;Acc:HGNC:88]	ENSG00000115361.8	ACADL	33	0.498	4.74	4.76	0.033	0.421	1.48
8	144409742	144416895	7154	-	ENSG00000147804	SLC39A4	protein_coding	chromosome	solute carrier family 39 member 4 [Source:HGNC Symbol;Acc:HGNC:17129]	ENSG00000147804.9	SLC39A4	55630	0.742	2.83	4.76	0.033	0.421	1.48
2	89959979	89960754	776	+	ENSG00000242534	IGKV2D-28	IG_V_gene	chromosome	immunoglobulin kappa variable 2D-28 [Source:HGNC Symbol;Acc:HGNC:5799]	ENSG00000242534.2	IGKV2D-28	NA	1.46	4.75	4.76	0.033	0.421	1.48
8	143857324	143878464	21141	-	ENSG00000261150	EPPK1	protein_coding	chromosome	epiplakin 1 [Source:HGNC Symbol;Acc:HGNC:15577]	ENSG00000261150.2	EPPK1	83481	0.659	7.39	4.76	0.033	0.421	1.48
7	55365448	55433742	68295	+	ENSG00000132434	LANCL2	protein_coding	chromosome	LanC like 2 [Source:HGNC Symbol;Acc:HGNC:6509]	ENSG00000132434.9	LANCL2	55915	0.43	3.51	4.75	0.0331	0.422	1.48
18	35984387	36067576	83190	-	ENSG00000141425	RPRD1A	protein_coding	chromosome	regulation of nuclear pre-mRNA domain containing 1A [Source:HGNC Symbol;Acc:HGNC:25560]	ENSG00000141425.18	RPRD1A	55197	0.366	5.42	4.76	0.0331	0.422	1.48
1	26410817	26429728	18912	+	ENSG00000131914	LIN28A	protein_coding	chromosome	lin-28 homolog A [Source:HGNC Symbol;Acc:HGNC:15986]	ENSG00000131914.11	LIN28A	79727	0.759	3.24	4.75	0.0332	0.422	1.48
11	117204337	117232525	28189	-	ENSG00000160613	PCSK7	protein_coding	chromosome	proprotein convertase subtilisin/kexin type 7 [Source:HGNC Symbol;Acc:HGNC:8748]	ENSG00000160613.13	PCSK7	9159	-0.219	7.68	4.75	0.0332	0.422	1.48
14	31446036	31457506	11471	-	ENSG00000129480	DTD2	protein_coding	chromosome	D-aminoacyl-tRNA deacylase 2 [Source:HGNC Symbol;Acc:HGNC:20277]	ENSG00000129480.13	DTD2	112487	0.291	4.52	4.75	0.0333	0.423	1.48
1	181088700	181092900	4201	+	ENSG00000162783	IER5	protein_coding	chromosome	immediate early response 5 [Source:HGNC Symbol;Acc:HGNC:5393]	ENSG00000162783.11	IER5	51278	0.348	4.84	4.74	0.0333	0.423	1.48
15	78959947	79090773	130827	-	ENSG00000058335	RASGRF1	protein_coding	chromosome	Ras protein specific guanine nucleotide releasing factor 1 [Source:HGNC Symbol;Acc:HGNC:9875]	ENSG00000058335.15	RASGRF1	5923	0.994	2.81	4.74	0.0334	0.423	1.48
14	75902136	76084585	182450	+	ENSG00000119650	IFT43	protein_coding	chromosome	intraflagellar transport 43 [Source:HGNC Symbol;Acc:HGNC:29669]	ENSG00000119650.12	IFT43	112752	-0.365	3.2	4.74	0.0334	0.423	1.48
3	179562886	179588407	25522	+	ENSG00000136518	ACTL6A	protein_coding	chromosome	actin like 6A [Source:HGNC Symbol;Acc:HGNC:24124]	ENSG00000136518.17	ACTL6A	86	0.569	4.64	4.74	0.0334	0.423	1.48
4	183639635	183659203	19569	-	ENSG00000182552	RWDD4	protein_coding	chromosome	RWD domain containing 4 [Source:HGNC Symbol;Acc:HGNC:23750]	ENSG00000182552.15	RWDD4	201965	0.371	3.41	4.74	0.0334	0.423	1.48
6	32968594	32981505	12912	+	ENSG00000204256	BRD2	protein_coding	chromosome	bromodomain containing 2 [Source:HGNC Symbol;Acc:HGNC:1103]	ENSG00000204256.13	BRD2	6046	-0.521	5.55	4.74	0.0334	0.423	1.48
14	23555988	23560271	4284	+	ENSG00000259431	THTPA	protein_coding	chromosome	thiamine triphosphatase [Source:HGNC Symbol;Acc:HGNC:18987]	ENSG00000259431.6	THTPA	79178	-0.338	4.61	4.74	0.0334	0.423	1.48
15	64072565	64093857	21293	-	ENSG00000166797	CIAO2A	protein_coding	chromosome	cytosolic iron-sulfur assembly component 2A [Source:HGNC Symbol;Acc:HGNC:26235]	ENSG00000166797.11	CIAO2A	84191	0.365	4.24	4.73	0.0335	0.423	1.48
4	140641840	140645489	3650	-	ENSG00000249661	TNRC18P1	processed_pseudogene	chromosome	trinucleotide repeat containing 18 pseudogene 1 [Source:HGNC Symbol;Acc:HGNC:43881]	ENSG00000249661.1	TNRC18P1	NA	-0.81	6	4.73	0.0335	0.423	1.48
4	1793293	1808872	15580	+	ENSG00000068078	FGFR3	protein_coding	chromosome	fibroblast growth factor receptor 3 [Source:HGNC Symbol;Acc:HGNC:3690]	ENSG00000068078.18	FGFR3	2261	0.975	3.06	4.72	0.0337	0.425	1.47
15	60488284	61229302	741019	-	ENSG00000069667	RORA	protein_coding	chromosome	RAR related orphan receptor A [Source:HGNC Symbol;Acc:HGNC:10258]	ENSG00000069667.16	RORA	6095	-0.383	6.16	4.72	0.0337	0.425	1.47
19	41750977	41772211	21235	+	ENSG00000086548	CEACAM6	protein_coding	chromosome	carcinoembryonic antigen related cell adhesion molecule 6 [Source:HGNC Symbol;Acc:HGNC:1818]	ENSG00000086548.9	CEACAM6	4680	1.4	6	4.72	0.0337	0.425	1.47
9	86287733	86354454	66722	-	ENSG00000083223	TUT7	protein_coding	chromosome	terminal uridylyl transferase 7 [Source:HGNC Symbol;Acc:HGNC:25817]	ENSG00000083223.18	TUT7	79670	-0.295	6.5	4.72	0.0338	0.425	1.47
13	94574054	94596242	22189	-	ENSG00000088451	TGDS	protein_coding	chromosome	TDP-glucose 4,6-dehydratase [Source:HGNC Symbol;Acc:HGNC:20324]	ENSG00000088451.11	TGDS	23483	0.484	2.05	4.72	0.0338	0.425	1.47
10	127907061	128085855	178795	+	ENSG00000132334	PTPRE	protein_coding	chromosome	protein tyrosine phosphatase receptor type E [Source:HGNC Symbol;Acc:HGNC:9669]	ENSG00000132334.16	PTPRE	5791	-0.303	5.53	4.72	0.0338	0.425	1.47
3	53156009	53192717	36709	+	ENSG00000163932	PRKCD	protein_coding	chromosome	protein kinase C delta [Source:HGNC Symbol;Acc:HGNC:9399]	ENSG00000163932.15	PRKCD	5580	-0.385	5.19	4.72	0.0338	0.425	1.47
1	40477290	40496343	19054	+	ENSG00000187815	ZFP69	protein_coding	chromosome	ZFP69 zinc finger protein [Source:HGNC Symbol;Acc:HGNC:24708]	ENSG00000187815.10	ZFP69	339559	-0.529	2.19	4.72	0.0338	0.425	1.47
17	42659284	42667006	7723	+	ENSG00000037042	TUBG2	protein_coding	chromosome	tubulin gamma 2 [Source:HGNC Symbol;Acc:HGNC:12419]	ENSG00000037042.9	TUBG2	27175	-0.379	4.04	4.71	0.0339	0.426	1.47
1	36322031	36324154	2124	-	ENSG00000142694	EVA1B	protein_coding	chromosome	eva-1 homolog B [Source:HGNC Symbol;Acc:HGNC:25558]	ENSG00000142694.6	EVA1B	55194	-0.563	3.06	4.71	0.0339	0.425	1.47
12	71664301	71680644	16344	+	ENSG00000173451	THAP2	protein_coding	chromosome	THAP domain containing 2 [Source:HGNC Symbol;Acc:HGNC:20854]	ENSG00000173451.7	THAP2	83591	0.703	2	4.71	0.034	0.426	1.47
22	50568861	50578465	9605	-	ENSG00000205560	CPT1B	protein_coding	chromosome	carnitine palmitoyltransferase 1B [Source:HGNC Symbol;Acc:HGNC:2329]	ENSG00000205560.12	CPT1B	1375	-0.448	4.81	4.71	0.034	0.426	1.47
9	92414245	92424461	10217	-	ENSG00000127083	OMD	protein_coding	chromosome	osteomodulin [Source:HGNC Symbol;Acc:HGNC:8134]	ENSG00000127083.7	OMD	4958	-0.696	2.62	4.7	0.0341	0.426	1.47
1	43991500	44031467	39968	-	ENSG00000196517	SLC6A9	protein_coding	chromosome	solute carrier family 6 member 9 [Source:HGNC Symbol;Acc:HGNC:11056]	ENSG00000196517.11	SLC6A9	6536	0.581	3.16	4.7	0.0341	0.426	1.47
6	75749192	75919537	170346	+	ENSG00000196586	MYO6	protein_coding	chromosome	myosin VI [Source:HGNC Symbol;Acc:HGNC:7605]	ENSG00000196586.16	MYO6	4646	-0.462	7.92	4.7	0.0341	0.426	1.47
19	32691961	32713796	21836	+	ENSG00000213965	NUDT19	protein_coding	chromosome	nudix hydrolase 19 [Source:HGNC Symbol;Acc:HGNC:32036]	ENSG00000213965.3	NUDT19	390916	0.237	4.41	4.7	0.0341	0.426	1.47
12	6534512	6538374	3863	+	ENSG00000111640	GAPDH	protein_coding	chromosome	glyceraldehyde-3-phosphate dehydrogenase [Source:HGNC Symbol;Acc:HGNC:4141]	ENSG00000111640.15	GAPDH	2597	0.531	8.45	4.69	0.0342	0.427	1.47
12	49127782	49131397	3616	-	ENSG00000123416	TUBA1B	protein_coding	chromosome	tubulin alpha 1b [Source:HGNC Symbol;Acc:HGNC:18809]	ENSG00000123416.15	TUBA1B	10376	0.44	7.45	4.69	0.0342	0.427	1.47
17	76868456	76950393	81938	+	ENSG00000167889	MGAT5B	protein_coding	chromosome	alpha-1,6-mannosylglycoprotein 6-beta-N-acetylglucosaminyltransferase B [Source:HGNC Symbol;Acc:HGNC:24140]	ENSG00000167889.12	MGAT5B	146664	1.21	1.84	4.7	0.0342	0.427	1.47
7	128954180	129055173	100994	-	ENSG00000064419	TNPO3	protein_coding	chromosome	transportin 3 [Source:HGNC Symbol;Acc:HGNC:17103]	ENSG00000064419.13	TNPO3	23534	0.293	5.23	4.69	0.0343	0.427	1.46
7	103312289	103344830	32542	-	ENSG00000105821	DNAJC2	protein_coding	chromosome	DnaJ heat shock protein family (Hsp40) member C2 [Source:HGNC Symbol;Acc:HGNC:13192]	ENSG00000105821.15	DNAJC2	27000	0.399	5.28	4.69	0.0343	0.427	1.46
12	14365632	14502935	137304	+	ENSG00000171681	ATF7IP	protein_coding	chromosome	activating transcription factor 7 interacting protein [Source:HGNC Symbol;Acc:HGNC:20092]	ENSG00000171681.12	ATF7IP	55729	-0.231	7.3	4.69	0.0343	0.427	1.46
1	1001138	1014540	13403	+	ENSG00000187608	ISG15	protein_coding	chromosome	ISG15 ubiquitin like modifier [Source:HGNC Symbol;Acc:HGNC:4053]	ENSG00000187608.10	ISG15	9636	0.885	3.42	4.69	0.0343	0.427	1.47
20	50934867	50958555	23689	-	ENSG00000000419	DPM1	protein_coding	chromosome	dolichyl-phosphate mannosyltransferase subunit 1, catalytic [Source:HGNC Symbol;Acc:HGNC:3005]	ENSG00000000419.12	DPM1	8813	0.416	3.33	4.69	0.0344	0.427	1.46
12	27332854	27425289	92436	+	ENSG00000029153	ARNTL2	protein_coding	chromosome	aryl hydrocarbon receptor nuclear translocator like 2 [Source:HGNC Symbol;Acc:HGNC:18984]	ENSG00000029153.14	ARNTL2	56938	0.466	4.27	4.68	0.0344	0.427	1.46
1	203305491	203309602	4112	+	ENSG00000159388	BTG2	protein_coding	chromosome	BTG anti-proliferation factor 2 [Source:HGNC Symbol;Acc:HGNC:1131]	ENSG00000159388.6	BTG2	7832	-0.655	8.19	4.69	0.0344	0.427	1.46
6	27824108	27824480	373	+	ENSG00000197238	HIST1H4J	protein_coding	chromosome	histone cluster 1 H4 family member j [Source:HGNC Symbol;Acc:HGNC:4785]	ENSG00000197238.4	HIST1H4J	8363	0.534	4.1	4.68	0.0345	0.428	1.46
11	22813799	22830299	16501	-	ENSG00000198168	SVIP	protein_coding	chromosome	small VCP interacting protein [Source:HGNC Symbol;Acc:HGNC:25238]	ENSG00000198168.9	SVIP	258010	0.422	4.8	4.68	0.0345	0.428	1.46
18	5882072	5895955	13884	-	ENSG00000206432	TMEM200C	protein_coding	chromosome	transmembrane protein 200C [Source:HGNC Symbol;Acc:HGNC:37208]	ENSG00000206432.4	TMEM200C	645369	0.734	2	4.68	0.0345	0.428	1.46
22	30396941	30425303	28363	+	ENSG00000100003	SEC14L2	protein_coding	chromosome	SEC14 like lipid binding 2 [Source:HGNC Symbol;Acc:HGNC:10699]	ENSG00000100003.18	SEC14L2	23541	-0.839	4.93	4.67	0.0346	0.428	1.46
9	97029677	97039643	9967	-	ENSG00000136943	CTSV	protein_coding	chromosome	cathepsin V [Source:HGNC Symbol;Acc:HGNC:2538]	ENSG00000136943.11	CTSV	1515	0.722	2.04	4.67	0.0346	0.428	1.46
10	16590611	16817463	226853	-	ENSG00000148484	RSU1	protein_coding	chromosome	Ras suppressor protein 1 [Source:HGNC Symbol;Acc:HGNC:10464]	ENSG00000148484.18	RSU1	6251	0.352	4.98	4.67	0.0346	0.428	1.46
2	224765090	225042445	277356	-	ENSG00000135905	DOCK10	protein_coding	chromosome	dedicator of cytokinesis 10 [Source:HGNC Symbol;Acc:HGNC:23479]	ENSG00000135905.19	DOCK10	55619	-0.354	6.11	4.67	0.0347	0.428	1.46
14	21521080	21537216	16137	-	ENSG00000165821	SALL2	protein_coding	chromosome	spalt like transcription factor 2 [Source:HGNC Symbol;Acc:HGNC:10526]	ENSG00000165821.12	SALL2	6297	-0.403	4.16	4.67	0.0347	0.428	1.46
4	49561285	49561470	186	-	ENSG00000251630	AC119751.6	processed_pseudogene	chromosome	sorting nexin 18 (SNX18) pseudogene	ENSG00000251630.1	AC119751.6	NA	1.35	0.296	4.67	0.0347	0.428	1.46
22	36487190	36507101	19912	-	ENSG00000100350	FOXRED2	protein_coding	chromosome	FAD dependent oxidoreductase domain containing 2 [Source:HGNC Symbol;Acc:HGNC:26264]	ENSG00000100350.14	FOXRED2	80020	0.369	4.73	4.66	0.0348	0.428	1.46
9	127866486	127877675	11190	-	ENSG00000106992	AK1	protein_coding	chromosome	adenylate kinase 1 [Source:HGNC Symbol;Acc:HGNC:361]	ENSG00000106992.19	AK1	203	0.458	3.82	4.66	0.0348	0.428	1.46
5	149492982	149551471	58490	-	ENSG00000113712	CSNK1A1	protein_coding	chromosome	casein kinase 1 alpha 1 [Source:HGNC Symbol;Acc:HGNC:2451]	ENSG00000113712.18	CSNK1A1	1452	-0.381	8.09	4.66	0.0348	0.428	1.46
19	49806866	49817376	10511	-	ENSG00000010361	FUZ	protein_coding	chromosome	fuzzy planar cell polarity protein [Source:HGNC Symbol;Acc:HGNC:26219]	ENSG00000010361.14	FUZ	80199	-0.47	2.9	4.66	0.0349	0.429	1.46
10	27195214	27242130	46917	-	ENSG00000107897	ACBD5	protein_coding	chromosome	acyl-CoA binding domain containing 5 [Source:HGNC Symbol;Acc:HGNC:23338]	ENSG00000107897.19	ACBD5	91452	0.278	4.79	4.66	0.0349	0.429	1.46
10	73730562	73737311	6750	+	ENSG00000250959	GLUD1P3	transcribed_unprocessed_pseudogene	chromosome	glutamate dehydrogenase 1 pseudogene 3 [Source:HGNC Symbol;Acc:HGNC:4338]	ENSG00000250959.2	GLUD1P3	NA	-0.673	2.26	4.66	0.0349	0.429	1.46
10	112446998	112818744	371747	+	ENSG00000151532	VTI1A	protein_coding	chromosome	vesicle transport through interaction with t-SNAREs 1A [Source:HGNC Symbol;Acc:HGNC:17792]	ENSG00000151532.13	VTI1A	143187	-0.204	5.57	4.65	0.035	0.429	1.46
1	47023669	47050751	27083	+	ENSG00000186377	CYP4X1	protein_coding	chromosome	cytochrome P450 family 4 subfamily X member 1 [Source:HGNC Symbol;Acc:HGNC:20244]	ENSG00000186377.8	CYP4X1	260293	-1.01	5.17	4.65	0.035	0.429	1.46
5	141923855	141942047	18193	+	ENSG00000081791	DELE1	protein_coding	chromosome	DAP3 binding cell death enhancer 1 [Source:HGNC Symbol;Acc:HGNC:28969]	ENSG00000081791.9	DELE1	9812	-0.293	5.44	4.64	0.0351	0.43	1.45
6	96889315	96897891	8577	-	ENSG00000123545	NDUFAF4	protein_coding	chromosome	NADH:ubiquinone oxidoreductase complex assembly factor 4 [Source:HGNC Symbol;Acc:HGNC:21034]	ENSG00000123545.6	NDUFAF4	29078	0.462	2.36	4.64	0.0352	0.43	1.45
1	41478775	41484683	5909	-	ENSG00000127129	EDN2	protein_coding	chromosome	endothelin 2 [Source:HGNC Symbol;Acc:HGNC:3177]	ENSG00000127129.10	EDN2	1907	1.11	1.16	4.64	0.0352	0.43	1.45
9	128255829	128275995	20167	-	ENSG00000167110	GOLGA2	protein_coding	chromosome	golgin A2 [Source:HGNC Symbol;Acc:HGNC:4425]	ENSG00000167110.17	GOLGA2	2801	0.387	7.24	4.64	0.0352	0.43	1.45
6	26272976	26273356	381	+	ENSG00000278588	HIST1H2BI	protein_coding	chromosome	histone cluster 1 H2B family member i [Source:HGNC Symbol;Acc:HGNC:4756]	ENSG00000278588.1	HIST1H2BI	8346	0.717	1.81	4.64	0.0352	0.43	1.45
10	102503987	102633535	129549	+	ENSG00000107882	SUFU	protein_coding	chromosome	SUFU negative regulator of hedgehog signaling [Source:HGNC Symbol;Acc:HGNC:16466]	ENSG00000107882.11	SUFU	51684	-0.293	4.53	4.64	0.0353	0.43	1.45
4	17810979	17844865	33887	+	ENSG00000109805	NCAPG	protein_coding	chromosome	non-SMC condensin I complex subunit G [Source:HGNC Symbol;Acc:HGNC:24304]	ENSG00000109805.10	NCAPG	64151	1.05	2.75	4.63	0.0353	0.43	1.45
19	55171196	55180289	9094	-	ENSG00000129990	SYT5	protein_coding	chromosome	synaptotagmin 5 [Source:HGNC Symbol;Acc:HGNC:11513]	ENSG00000129990.15	SYT5	6861	0.845	2.45	4.64	0.0353	0.43	1.45
9	74946583	74952912	6330	-	ENSG00000135045	C9orf40	protein_coding	chromosome	chromosome 9 open reading frame 40 [Source:HGNC Symbol;Acc:HGNC:23433]	ENSG00000135045.7	C9orf40	55071	0.67	1.35	4.64	0.0353	0.43	1.45
10	32009015	32056425	47411	-	ENSG00000170759	KIF5B	protein_coding	chromosome	kinesin family member 5B [Source:HGNC Symbol;Acc:HGNC:6324]	ENSG00000170759.11	KIF5B	3799	0.467	7.93	4.64	0.0353	0.43	1.45
17	67337916	67366605	28690	-	ENSG00000197170	PSMD12	protein_coding	chromosome	proteasome 26S subunit, non-ATPase 12 [Source:HGNC Symbol;Acc:HGNC:9557]	ENSG00000197170.10	PSMD12	5718	0.388	5.25	4.64	0.0353	0.43	1.45
CHR_HSCHR6_MHC_MANN_CTG1	31545102	31550607	5506	+	ENSG00000231372	MICB	protein_coding	chromosome	MHC class I polypeptide-related sequence B [Source:HGNC Symbol;Acc:HGNC:7091]	ENSG00000231372.8	MICB	4277	-1.88	0.226	4.64	0.0353	0.43	1.45
14	20684560	20701216	16657	+	ENSG00000258818	RNASE4	protein_coding	chromosome	ribonuclease A family member 4 [Source:HGNC Symbol;Acc:HGNC:10047]	ENSG00000258818.4	RNASE4	6038	-0.604	4.08	4.64	0.0353	0.43	1.45
17	28577565	28599025	21461	-	ENSG00000076382	SPAG5	protein_coding	chromosome	sperm associated antigen 5 [Source:HGNC Symbol;Acc:HGNC:13452]	ENSG00000076382.17	SPAG5	10615	0.56	4	4.63	0.0354	0.431	1.45
9	137434364	137441816	7453	-	ENSG00000188833	ENTPD8	protein_coding	chromosome	ectonucleoside triphosphate diphosphohydrolase 8 [Source:HGNC Symbol;Acc:HGNC:24860]	ENSG00000188833.9	ENTPD8	377841	-1.12	0.655	4.63	0.0354	0.431	1.45
16	57358783	57366189	7407	+	ENSG00000102962	CCL22	protein_coding	chromosome	C-C motif chemokine ligand 22 [Source:HGNC Symbol;Acc:HGNC:10621]	ENSG00000102962.5	CCL22	6367	0.452	3.13	4.62	0.0355	0.431	1.45
6	25279078	25620530	341453	+	ENSG00000079691	CARMIL1	protein_coding	chromosome	capping protein regulator and myosin 1 linker 1 [Source:HGNC Symbol;Acc:HGNC:21581]	ENSG00000079691.18	CARMIL1	55604	0.425	5.56	4.62	0.0356	0.431	1.45
9	128720870	128724127	3258	-	ENSG00000160446	ZDHHC12	protein_coding	chromosome	zinc finger DHHC-type containing 12 [Source:HGNC Symbol;Acc:HGNC:19159]	ENSG00000160446.19	ZDHHC12	84885	0.467	2.72	4.62	0.0356	0.431	1.45
10	47460162	47484158	23997	-	ENSG00000265190	ANXA8	protein_coding	chromosome	annexin A8 [Source:HGNC Symbol;Acc:HGNC:546]	ENSG00000265190.6	ANXA8	653145	1.03	2.24	4.62	0.0356	0.431	1.45
11	114439386	114450279	10894	+	ENSG00000076043	REXO2	protein_coding	chromosome	RNA exonuclease 2 [Source:HGNC Symbol;Acc:HGNC:17851]	ENSG00000076043.10	REXO2	25996	0.345	4.41	4.62	0.0357	0.431	1.45
1	111448864	111462773	13910	+	ENSG00000116459	ATP5PB	protein_coding	chromosome	ATP synthase peripheral stalk-membrane subunit b [Source:HGNC Symbol;Acc:HGNC:840]	ENSG00000116459.11	ATP5PB	515	0.327	5	4.61	0.0357	0.432	1.45
2	113627229	113643396	16168	+	ENSG00000144134	RABL2A	protein_coding	chromosome	RAB, member of RAS oncogene family like 2A [Source:HGNC Symbol;Acc:HGNC:9799]	ENSG00000144134.18	RABL2A	11159	-0.272	5.05	4.62	0.0357	0.431	1.45
1	151169986	151176284	6299	-	ENSG00000163157	TMOD4	protein_coding	chromosome	tropomodulin 4 [Source:HGNC Symbol;Acc:HGNC:11874]	ENSG00000163157.15	TMOD4	29765	1.41	0.417	4.62	0.0357	0.431	1.45
5	178204533	178211163	6631	+	ENSG00000197451	HNRNPAB	protein_coding	chromosome	heterogeneous nuclear ribonucleoprotein A/B [Source:HGNC Symbol;Acc:HGNC:5034]	ENSG00000197451.12	HNRNPAB	3182	0.407	5.78	4.62	0.0357	0.431	1.45
5	177301461	177312757	11297	-	ENSG00000213347	MXD3	protein_coding	chromosome	MAX dimerization protein 3 [Source:HGNC Symbol;Acc:HGNC:14008]	ENSG00000213347.10	MXD3	83463	0.361	3.17	4.62	0.0357	0.431	1.45
19	58083838	58118427	34590	-	ENSG00000121413	ZSCAN18	protein_coding	chromosome	zinc finger and SCAN domain containing 18 [Source:HGNC Symbol;Acc:HGNC:21037]	ENSG00000121413.12	ZSCAN18	65982	-0.393	5.36	4.6	0.0359	0.433	1.44
17	82829434	82840022	10589	-	ENSG00000141579	ZNF750	protein_coding	chromosome	zinc finger protein 750 [Source:HGNC Symbol;Acc:HGNC:25843]	ENSG00000141579.7	ZNF750	79755	0.593	2.54	4.61	0.0359	0.433	1.45
2	31867809	32039805	171997	-	ENSG00000162961	DPY30	protein_coding	chromosome	dpy-30 histone methyltransferase complex regulatory subunit [Source:HGNC Symbol;Acc:HGNC:24590]	ENSG00000162961.14	DPY30	84661	0.392	3.31	4.6	0.0359	0.433	1.44
7	7640711	7968020	327310	+	ENSG00000219545	UMAD1	protein_coding	chromosome	UBAP1-MVB12-associated (UMA) domain containing 1 [Source:HGNC Symbol;Acc:HGNC:48955]	ENSG00000219545.11	UMAD1	729852	-0.35	3.6	4.6	0.0359	0.433	1.44
19	41301587	41353922	52336	-	ENSG00000105329	TGFB1	protein_coding	chromosome	transforming growth factor beta 1 [Source:HGNC Symbol;Acc:HGNC:11766]	ENSG00000105329.10	TGFB1	7040	-0.348	5.76	4.6	0.036	0.433	1.44
1	109733932	109741038	7107	-	ENSG00000134202	GSTM3	protein_coding	chromosome	glutathione S-transferase mu 3 [Source:HGNC Symbol;Acc:HGNC:4635]	ENSG00000134202.11	GSTM3	2947	-0.786	5.45	4.6	0.0361	0.434	1.44
3	52813282	52835729	22448	-	ENSG00000243696	AC006254.1	protein_coding	chromosome	novel MUSTN1-ITIH4 readthrough	ENSG00000243696.5	AC006254.1	NA	-0.466	3.87	4.59	0.0361	0.434	1.44
5	157785743	157859175	73433	-	ENSG00000113282	CLINT1	protein_coding	chromosome	clathrin interactor 1 [Source:HGNC Symbol;Acc:HGNC:23186]	ENSG00000113282.13	CLINT1	9685	0.24	6.12	4.59	0.0362	0.434	1.44
9	113373419	113376999	3581	-	ENSG00000119431	HDHD3	protein_coding	chromosome	haloacid dehalogenase like hydrolase domain containing 3 [Source:HGNC Symbol;Acc:HGNC:28171]	ENSG00000119431.9	HDHD3	81932	-0.319	3.54	4.59	0.0362	0.434	1.44
4	145098288	145129524	31237	+	ENSG00000164163	ABCE1	protein_coding	chromosome	ATP binding cassette subfamily E member 1 [Source:HGNC Symbol;Acc:HGNC:69]	ENSG00000164163.11	ABCE1	6059	0.297	5.15	4.59	0.0362	0.434	1.44
CHR_HSCHR6_MHC_COX_CTG1	33115214	33122477	7264	-	ENSG00000227322	RXRB	protein_coding	chromosome	retinoid X receptor beta [Source:HGNC Symbol;Acc:HGNC:10478]	ENSG00000227322.11	RXRB	6257	-0.706	3.45	4.59	0.0362	0.434	1.44
19	15380050	15419141	39092	-	ENSG00000011243	AKAP8L	protein_coding	chromosome	A-kinase anchoring protein 8 like [Source:HGNC Symbol;Acc:HGNC:29857]	ENSG00000011243.18	AKAP8L	26993	-0.309	5.91	4.58	0.0363	0.435	1.44
10	11453946	11611754	157809	-	ENSG00000148429	USP6NL	protein_coding	chromosome	USP6 N-terminal like [Source:HGNC Symbol;Acc:HGNC:16858]	ENSG00000148429.14	USP6NL	9712	0.331	5.88	4.58	0.0363	0.435	1.44
22	50245450	50261716	16267	-	ENSG00000188130	MAPK12	protein_coding	chromosome	mitogen-activated protein kinase 12 [Source:HGNC Symbol;Acc:HGNC:6874]	ENSG00000188130.14	MAPK12	6300	0.382	4.2	4.58	0.0363	0.435	1.44
12	56271699	56300391	28693	-	ENSG00000062485	CS	protein_coding	chromosome	citrate synthase [Source:HGNC Symbol;Acc:HGNC:2422]	ENSG00000062485.19	CS	1431	0.201	6.31	4.57	0.0365	0.436	1.44
3	48744597	48847874	103278	-	ENSG00000114302	PRKAR2A	protein_coding	chromosome	protein kinase cAMP-dependent type II regulatory subunit alpha [Source:HGNC Symbol;Acc:HGNC:9391]	ENSG00000114302.16	PRKAR2A	5576	0.27	5.81	4.58	0.0365	0.436	1.44
2	27663471	27694976	31506	+	ENSG00000163798	SLC4A1AP	protein_coding	chromosome	solute carrier family 4 member 1 adaptor protein [Source:HGNC Symbol;Acc:HGNC:13813]	ENSG00000163798.13	SLC4A1AP	22950	0.197	5.15	4.57	0.0366	0.437	1.44
17	81932384	81942412	10029	-	ENSG00000183010	PYCR1	protein_coding	chromosome	pyrroline-5-carboxylate reductase 1 [Source:HGNC Symbol;Acc:HGNC:9721]	ENSG00000183010.17	PYCR1	5831	0.52	4.28	4.57	0.0366	0.437	1.44
8	27490781	27545564	54784	+	ENSG00000120915	EPHX2	protein_coding	chromosome	epoxide hydrolase 2 [Source:HGNC Symbol;Acc:HGNC:3402]	ENSG00000120915.14	EPHX2	2053	-0.308	4.77	4.56	0.0367	0.437	1.43
X	135962070	135974063	11994	-	ENSG00000169446	MMGT1	protein_coding	chromosome	membrane magnesium transporter 1 [Source:HGNC Symbol;Acc:HGNC:28100]	ENSG00000169446.5	MMGT1	93380	0.392	3.73	4.56	0.0367	0.437	1.43
8	23190452	23225102	34651	-	ENSG00000104689	TNFRSF10A	protein_coding	chromosome	TNF receptor superfamily member 10a [Source:HGNC Symbol;Acc:HGNC:11904]	ENSG00000104689.10	TNFRSF10A	8797	-0.468	3.49	4.56	0.0368	0.437	1.43
17	1494577	1516742	22166	-	ENSG00000132376	INPP5K	protein_coding	chromosome	inositol polyphosphate-5-phosphatase K [Source:HGNC Symbol;Acc:HGNC:33882]	ENSG00000132376.20	INPP5K	51763	-0.289	4.09	4.56	0.0368	0.437	1.43
11	34105617	34147670	42054	+	ENSG00000135372	NAT10	protein_coding	chromosome	N-acetyltransferase 10 [Source:HGNC Symbol;Acc:HGNC:29830]	ENSG00000135372.9	NAT10	55226	0.304	5.6	4.56	0.0368	0.437	1.43
15	76215353	76311472	96120	-	ENSG00000140374	ETFA	protein_coding	chromosome	electron transfer flavoprotein subunit alpha [Source:HGNC Symbol;Acc:HGNC:3481]	ENSG00000140374.16	ETFA	2108	0.365	5.18	4.56	0.0368	0.437	1.43
7	139025706	139036042	10337	-	ENSG00000146858	ZC3HAV1L	protein_coding	chromosome	zinc finger CCCH-type containing, antiviral 1 like [Source:HGNC Symbol;Acc:HGNC:22423]	ENSG00000146858.8	ZC3HAV1L	92092	0.453	2.71	4.56	0.0368	0.437	1.43
10	17315421	17454595	139175	-	ENSG00000148488	ST8SIA6	protein_coding	chromosome	ST8 alpha-N-acetyl-neuraminide alpha-2,8-sialyltransferase 6 [Source:HGNC Symbol;Acc:HGNC:23317]	ENSG00000148488.17	ST8SIA6	338596	-0.787	3.81	4.56	0.0368	0.437	1.43
5	58582221	58859394	277174	+	ENSG00000152932	RAB3C	protein_coding	chromosome	RAB3C, member RAS oncogene family [Source:HGNC Symbol;Acc:HGNC:30269]	ENSG00000152932.8	RAB3C	115827	1.16	1.49	4.56	0.0368	0.437	1.43
3	38138478	38143022	4545	+	ENSG00000172936	MYD88	protein_coding	chromosome	MYD88 innate immune signal transduction adaptor [Source:HGNC Symbol;Acc:HGNC:7562]	ENSG00000172936.14	MYD88	4615	0.291	4.69	4.56	0.0368	0.437	1.43
Y	13703902	13915824	211923	+	ENSG00000241859	ANOS2P	transcribed_unprocessed_pseudogene	chromosome	anosmin 2, pseudogene [Source:HGNC Symbol;Acc:HGNC:6214]	ENSG00000241859.7	ANOS2P	NA	0.634	3.85	4.56	0.0368	0.437	1.43
11	73264505	73298617	34113	+	ENSG00000171631	P2RY6	protein_coding	chromosome	pyrimidinergic receptor P2Y6 [Source:HGNC Symbol;Acc:HGNC:8543]	ENSG00000171631.14	P2RY6	5031	0.592	2.36	4.56	0.0369	0.437	1.43
20	56358974	56368663	9690	+	ENSG00000124098	FAM210B	protein_coding	chromosome	family with sequence similarity 210 member B [Source:HGNC Symbol;Acc:HGNC:16102]	ENSG00000124098.10	FAM210B	116151	0.333	5.64	4.55	0.037	0.437	1.43
19	13150411	13154911	4501	+	ENSG00000160888	IER2	protein_coding	chromosome	immediate early response 2 [Source:HGNC Symbol;Acc:HGNC:28871]	ENSG00000160888.7	IER2	9592	-0.489	6.62	4.55	0.037	0.437	1.43
18	39334872	39335672	801	-	ENSG00000175886	RPL7AP66	processed_pseudogene	chromosome	ribosomal protein L7a pseudogene 66 [Source:HGNC Symbol;Acc:HGNC:35682]	ENSG00000175886.10	RPL7AP66	NA	0.845	0.438	4.55	0.037	0.437	1.43
1	108992282	108992836	555	+	ENSG00000244716	BX679664.3	processed_pseudogene	chromosome	ribosomal protein L17 (RPL17) pseudogene	ENSG00000244716.3	BX679664.3	NA	-1.12	-0.0799	4.55	0.037	0.437	1.43
15	30624494	30649529	25036	+	ENSG00000285077	AC091057.6	protein_coding	chromosome	Rho GTPase activating protein 11B	ENSG00000285077.2	AC091057.6	NA	0.837	2.22	4.55	0.037	0.437	1.43
14	22893204	22919182	25979	-	ENSG00000100461	RBM23	protein_coding	chromosome	RNA binding motif protein 23 [Source:HGNC Symbol;Acc:HGNC:20155]	ENSG00000100461.18	RBM23	55147	-0.206	6.48	4.54	0.0371	0.437	1.43
5	173314713	173329503	14791	-	ENSG00000113739	STC2	protein_coding	chromosome	stanniocalcin 2 [Source:HGNC Symbol;Acc:HGNC:11374]	ENSG00000113739.10	STC2	8614	-1.2	6.54	4.54	0.0371	0.437	1.43
6	24171755	24358059	186305	-	ENSG00000146038	DCDC2	protein_coding	chromosome	doublecortin domain containing 2 [Source:HGNC Symbol;Acc:HGNC:18141]	ENSG00000146038.12	DCDC2	51473	-0.879	2.96	4.54	0.0371	0.437	1.43
2	17753858	17788946	35089	+	ENSG00000178295	GEN1	protein_coding	chromosome	GEN1 Holliday junction 5' flap endonuclease [Source:HGNC Symbol;Acc:HGNC:26881]	ENSG00000178295.15	GEN1	348654	0.42	4.85	4.54	0.0371	0.437	1.43
3	185582496	185633551	51056	+	ENSG00000163904	SENP2	protein_coding	chromosome	SUMO specific peptidase 2 [Source:HGNC Symbol;Acc:HGNC:23116]	ENSG00000163904.13	SENP2	59343	-0.302	5.73	4.54	0.0372	0.438	1.43
2	61145068	61164829	19762	+	ENSG00000237651	C2orf74	protein_coding	chromosome	chromosome 2 open reading frame 74 [Source:HGNC Symbol;Acc:HGNC:34439]	ENSG00000237651.6	C2orf74	339804	0.566	2.6	4.54	0.0372	0.437	1.43
1	108134043	108200849	66807	-	ENSG00000085491	SLC25A24	protein_coding	chromosome	solute carrier family 25 member 24 [Source:HGNC Symbol;Acc:HGNC:20662]	ENSG00000085491.17	SLC25A24	29957	0.365	4.89	4.53	0.0373	0.438	1.43
22	39499432	39518132	18701	+	ENSG00000100335	MIEF1	protein_coding	chromosome	mitochondrial elongation factor 1 [Source:HGNC Symbol;Acc:HGNC:25979]	ENSG00000100335.15	MIEF1	54471	0.304	4.69	4.53	0.0373	0.438	1.43
7	92112153	92134803	22651	-	ENSG00000001630	CYP51A1	protein_coding	chromosome	cytochrome P450 family 51 subfamily A member 1 [Source:HGNC Symbol;Acc:HGNC:2649]	ENSG00000001630.17	CYP51A1	1595	0.323	5.39	4.53	0.0374	0.438	1.43
X	48973720	49002264	28545	-	ENSG00000068400	GRIPAP1	protein_coding	chromosome	GRIP1 associated protein 1 [Source:HGNC Symbol;Acc:HGNC:18706]	ENSG00000068400.13	GRIPAP1	56850	-0.26	5.93	4.53	0.0374	0.438	1.43
19	7830233	7864976	34744	+	ENSG00000142459	EVI5L	protein_coding	chromosome	ecotropic viral integration site 5 like [Source:HGNC Symbol;Acc:HGNC:30464]	ENSG00000142459.8	EVI5L	115704	-0.277	4.53	4.53	0.0374	0.438	1.43
18	54357906	54385218	27313	+	ENSG00000166845	C18orf54	protein_coding	chromosome	chromosome 18 open reading frame 54 [Source:HGNC Symbol;Acc:HGNC:13796]	ENSG00000166845.15	C18orf54	162681	0.547	2.26	4.53	0.0374	0.438	1.43
5	69280175	69332809	52635	-	ENSG00000183323	CCDC125	protein_coding	chromosome	coiled-coil domain containing 125 [Source:HGNC Symbol;Acc:HGNC:28924]	ENSG00000183323.13	CCDC125	202243	-0.326	6.03	4.53	0.0374	0.438	1.43
3	119703022	119767102	64081	+	ENSG00000183833	MAATS1	protein_coding	chromosome	MYCBP associated and testis expressed 1 [Source:HGNC Symbol;Acc:HGNC:24010]	ENSG00000183833.16	MAATS1	89876	-0.709	3.67	4.53	0.0374	0.438	1.43
GL000195.1	42939	49164	6226	-	ENSG00000276256	AC011043.1	protein_coding	scaffold	uncharacterized LOC389831 [Source:NCBI gene;Acc:389831]	ENSG00000276256.1	AC011043.1	389831	0.567	3.96	4.53	0.0374	0.438	1.43
12	14784582	14803486	18905	-	ENSG00000084463	WBP11	protein_coding	chromosome	WW domain binding protein 11 [Source:HGNC Symbol;Acc:HGNC:16461]	ENSG00000084463.8	WBP11	51729	0.426	5.76	4.52	0.0375	0.439	1.43
20	62302093	62308862	6770	+	ENSG00000130706	ADRM1	protein_coding	chromosome	adhesion regulating molecule 1 [Source:HGNC Symbol;Acc:HGNC:15759]	ENSG00000130706.13	ADRM1	11047	0.373	4.62	4.53	0.0375	0.438	1.43
CHR_HSCHR19_1_CTG2	20776304	20807420	31117	+	ENSG00000275050	ZNF66	protein_coding	chromosome	zinc finger protein 66 [Source:HGNC Symbol;Acc:HGNC:13135]	ENSG00000275050.4	ZNF66	7617	1.05	-0.294	4.52	0.0376	0.439	1.43
19	17511636	17521288	9653	+	ENSG00000130313	PGLS	protein_coding	chromosome	6-phosphogluconolactonase [Source:HGNC Symbol;Acc:HGNC:8903]	ENSG00000130313.7	PGLS	25796	0.305	3.7	4.51	0.0378	0.441	1.42
11	67006778	67050863	44086	+	ENSG00000173227	SYT12	protein_coding	chromosome	synaptotagmin 12 [Source:HGNC Symbol;Acc:HGNC:18381]	ENSG00000173227.14	SYT12	91683	0.562	5.29	4.51	0.0378	0.441	1.42
15	88467453	88480776	13324	+	ENSG00000181991	MRPS11	protein_coding	chromosome	mitochondrial ribosomal protein S11 [Source:HGNC Symbol;Acc:HGNC:14050]	ENSG00000181991.16	MRPS11	64963	0.338	4.09	4.51	0.0378	0.441	1.42
18	44680173	45068510	388338	+	ENSG00000152217	SETBP1	protein_coding	chromosome	SET binding protein 1 [Source:HGNC Symbol;Acc:HGNC:15573]	ENSG00000152217.19	SETBP1	26040	-0.536	6.81	4.51	0.0379	0.441	1.42
3	194136148	194138732	2585	+	ENSG00000114315	HES1	protein_coding	chromosome	hes family bHLH transcription factor 1 [Source:HGNC Symbol;Acc:HGNC:5192]	ENSG00000114315.4	HES1	3280	-0.47	5.22	4.5	0.038	0.442	1.42
X	153861514	153886173	24660	-	ENSG00000198910	L1CAM	protein_coding	chromosome	L1 cell adhesion molecule [Source:HGNC Symbol;Acc:HGNC:6470]	ENSG00000198910.14	L1CAM	3897	0.857	2.39	4.5	0.038	0.442	1.42
X	120594010	120621159	27150	+	ENSG00000232119	MCTS1	protein_coding	chromosome	MCTS1 re-initiation and release factor [Source:HGNC Symbol;Acc:HGNC:23357]	ENSG00000232119.8	MCTS1	28985	0.272	5.55	4.5	0.038	0.442	1.42
1	65420652	65641559	220908	+	ENSG00000116678	LEPR	protein_coding	chromosome	leptin receptor [Source:HGNC Symbol;Acc:HGNC:6554]	ENSG00000116678.19	LEPR	3953	-0.547	4.48	4.5	0.0381	0.442	1.42
12	105019784	105107643	87860	-	ENSG00000136010	ALDH1L2	protein_coding	chromosome	aldehyde dehydrogenase 1 family member L2 [Source:HGNC Symbol;Acc:HGNC:26777]	ENSG00000136010.14	ALDH1L2	160428	0.527	5.13	4.5	0.0381	0.442	1.42
4	17841199	18021876	180678	-	ENSG00000178177	LCORL	protein_coding	chromosome	ligand dependent nuclear receptor corepressor like [Source:HGNC Symbol;Acc:HGNC:30776]	ENSG00000178177.15	LCORL	254251	0.389	4.46	4.5	0.0381	0.442	1.42
15	33310945	33866121	555177	+	ENSG00000198838	RYR3	protein_coding	chromosome	ryanodine receptor 3 [Source:HGNC Symbol;Acc:HGNC:10485]	ENSG00000198838.13	RYR3	6263	0.721	4.35	4.49	0.0381	0.442	1.42
CHR_HSCHR2_1_CTG1	3401777	3486461	84685	+	ENSG00000274891	TRAPPC12	protein_coding	chromosome	trafficking protein particle complex 12 [Source:HGNC Symbol;Acc:HGNC:24284]	ENSG00000274891.3	TRAPPC12	51112	-0.411	4.2	4.49	0.0381	0.442	1.42
CHR_HSCHR14_7_CTG1	94050920	94081245	30326	-	ENSG00000273761	DDX24	protein_coding	chromosome	DEAD-box helicase 24 [Source:HGNC Symbol;Acc:HGNC:13266]	ENSG00000273761.5	DDX24	57062	-0.263	6.72	4.49	0.0382	0.442	1.42
CHR_HSCHR14_3_CTG1	106211707	106212224	518	-	ENSG00000282476	IGHV3-20	IG_V_gene	chromosome	immunoglobulin heavy variable 3-20 [Source:HGNC Symbol;Acc:HGNC:5585]	ENSG00000282476.1	IGHV3-20	NA	1.28	1.66	4.49	0.0382	0.442	1.42
16	18317942	18336736	18795	-	ENSG00000214940	NPIPA8	protein_coding	chromosome	nuclear pore complex interacting protein family member A8 [Source:HGNC Symbol;Acc:HGNC:41983]	ENSG00000214940.8	NPIPA8	101059953	1.33	0.882	4.48	0.0383	0.443	1.42
16	81053587	81096296	42710	-	ENSG00000260643	AC092718.3	protein_coding	chromosome	novel protein	ENSG00000260643.2	AC092718.3	NA	-0.363	3.2	4.49	0.0383	0.443	1.42
2	202034587	202038445	3859	+	ENSG00000155760	FZD7	protein_coding	chromosome	frizzled class receptor 7 [Source:HGNC Symbol;Acc:HGNC:4045]	ENSG00000155760.2	FZD7	8324	0.511	4.66	4.48	0.0384	0.443	1.42
5	133052013	133106449	54437	+	ENSG00000170606	HSPA4	protein_coding	chromosome	heat shock protein family A (Hsp70) member 4 [Source:HGNC Symbol;Acc:HGNC:5237]	ENSG00000170606.15	HSPA4	3308	0.404	6.31	4.48	0.0384	0.443	1.42
9	96816269	96875623	59355	-	ENSG00000196597	ZNF782	protein_coding	chromosome	zinc finger protein 782 [Source:HGNC Symbol;Acc:HGNC:33110]	ENSG00000196597.13	ZNF782	158431	-0.344	4.54	4.48	0.0384	0.443	1.42
CHR_HSCHR3_5_CTG3	195658096	195685904	27809	+	ENSG00000280521	SDHAP2	transcribed_unprocessed_pseudogene	chromosome	succinate dehydrogenase complex flavoprotein subunit A pseudogene 2 [Source:HGNC Symbol;Acc:HGNC:27408]	ENSG00000280521.1	SDHAP2	NA	-0.465	5.15	4.48	0.0384	0.443	1.42
2	37231631	37253403	21773	+	ENSG00000003509	NDUFAF7	protein_coding	chromosome	NADH:ubiquinone oxidoreductase complex assembly factor 7 [Source:HGNC Symbol;Acc:HGNC:28816]	ENSG00000003509.16	NDUFAF7	55471	0.293	4.24	4.47	0.0386	0.445	1.41
9	100427156	100451711	24556	+	ENSG00000066697	MSANTD3	protein_coding	chromosome	Myb/SANT DNA binding domain containing 3 [Source:HGNC Symbol;Acc:HGNC:23370]	ENSG00000066697.14	MSANTD3	91283	0.397	3.3	4.47	0.0386	0.445	1.41
20	63639705	63657682	17978	-	ENSG00000197457	STMN3	protein_coding	chromosome	stathmin 3 [Source:HGNC Symbol;Acc:HGNC:15926]	ENSG00000197457.10	STMN3	50861	0.548	4.52	4.46	0.0387	0.445	1.41
4	48497361	48780322	282962	-	ENSG00000075539	FRYL	protein_coding	chromosome	FRY like transcription coactivator [Source:HGNC Symbol;Acc:HGNC:29127]	ENSG00000075539.14	FRYL	285527	-0.187	6.75	4.46	0.0388	0.445	1.41
17	16217191	16351797	134607	+	ENSG00000108474	PIGL	protein_coding	chromosome	phosphatidylinositol glycan anchor biosynthesis class L [Source:HGNC Symbol;Acc:HGNC:8966]	ENSG00000108474.17	PIGL	9487	-0.157	6.93	4.46	0.0388	0.445	1.41
1	45010950	45015575	4626	+	ENSG00000126088	UROD	protein_coding	chromosome	uroporphyrinogen decarboxylase [Source:HGNC Symbol;Acc:HGNC:12591]	ENSG00000126088.14	UROD	7389	-0.312	3.71	4.46	0.0388	0.445	1.41
19	17049729	17075625	25897	-	ENSG00000131351	HAUS8	protein_coding	chromosome	HAUS augmin like complex subunit 8 [Source:HGNC Symbol;Acc:HGNC:30532]	ENSG00000131351.15	HAUS8	93323	0.443	3.2	4.46	0.0388	0.445	1.41
13	38687077	38887131	200055	+	ENSG00000150893	FREM2	protein_coding	chromosome	FRAS1 related extracellular matrix 2 [Source:HGNC Symbol;Acc:HGNC:25396]	ENSG00000150893.11	FREM2	341640	1.04	2.99	4.46	0.0388	0.445	1.41
17	80219699	80253500	33802	+	ENSG00000181045	SLC26A11	protein_coding	chromosome	solute carrier family 26 member 11 [Source:HGNC Symbol;Acc:HGNC:14471]	ENSG00000181045.15	SLC26A11	284129	-0.226	4.67	4.46	0.0388	0.445	1.41
6	31620715	31637771	17057	+	ENSG00000204469	PRRC2A	protein_coding	chromosome	proline rich coiled-coil 2A [Source:HGNC Symbol;Acc:HGNC:13918]	ENSG00000204469.13	PRRC2A	7916	0.366	4.76	4.46	0.0388	0.445	1.41
19	40924219	40950660	26442	+	ENSG00000256612	CYP2B7P	transcribed_unprocessed_pseudogene	chromosome	cytochrome P450 family 2 subfamily B member 7, pseudogene [Source:HGNC Symbol;Acc:HGNC:2616]	ENSG00000256612.7	CYP2B7P	NA	-1.29	5.34	4.46	0.0388	0.445	1.41
7	5592816	5606655	13840	+	ENSG00000075618	FSCN1	protein_coding	chromosome	fascin actin-bundling protein 1 [Source:HGNC Symbol;Acc:HGNC:11148]	ENSG00000075618.18	FSCN1	6624	0.479	4.97	4.46	0.0389	0.445	1.41
10	8045378	8075198	29821	+	ENSG00000107485	GATA3	protein_coding	chromosome	GATA binding protein 3 [Source:HGNC Symbol;Acc:HGNC:4172]	ENSG00000107485.18	GATA3	2625	-0.783	8.13	4.46	0.0389	0.445	1.41
3	139935185	140577397	642213	+	ENSG00000158258	CLSTN2	protein_coding	chromosome	calsyntenin 2 [Source:HGNC Symbol;Acc:HGNC:17448]	ENSG00000158258.16	CLSTN2	64084	0.931	7.24	4.46	0.0389	0.445	1.41
1	52179848	52180553	706	+	ENSG00000224255	PDCL3P6	processed_pseudogene	chromosome	PDCL3 pseudogene 6 [Source:HGNC Symbol;Acc:HGNC:44507]	ENSG00000224255.2	PDCL3P6	NA	-1.16	-0.153	4.46	0.0389	0.445	1.41
1	160024953	160031990	7038	-	ENSG00000143315	PIGM	protein_coding	chromosome	phosphatidylinositol glycan anchor biosynthesis class M [Source:HGNC Symbol;Acc:HGNC:18858]	ENSG00000143315.8	PIGM	93183	0.298	4.37	4.45	0.039	0.445	1.41
5	78485215	78770021	284807	-	ENSG00000145685	LHFPL2	protein_coding	chromosome	LHFPL tetraspan subfamily member 2 [Source:HGNC Symbol;Acc:HGNC:6588]	ENSG00000145685.14	LHFPL2	10184	0.307	6.26	4.45	0.039	0.445	1.41
9	133250401	133276024	25624	-	ENSG00000175164	ABO	protein_coding	chromosome	ABO, alpha 1-3-N-acetylgalactosaminyltransferase and alpha 1-3-galactosyltransferase [Source:HGNC Symbol;Acc:HGNC:79]	ENSG00000175164.15	ABO	28	-0.694	4.75	4.45	0.039	0.445	1.41
8	81799581	81842866	43286	-	ENSG00000104497	SNX16	protein_coding	chromosome	sorting nexin 16 [Source:HGNC Symbol;Acc:HGNC:14980]	ENSG00000104497.14	SNX16	64089	0.468	3.01	4.45	0.0391	0.445	1.41
12	115953872	116277719	323848	-	ENSG00000123066	MED13L	protein_coding	chromosome	mediator complex subunit 13L [Source:HGNC Symbol;Acc:HGNC:22962]	ENSG00000123066.8	MED13L	23389	-0.395	8.45	4.45	0.0391	0.445	1.41
6	26045411	26045869	459	+	ENSG00000287080	HIST1H3C	protein_coding	chromosome	histone cluster 1 H3 family member c [Source:HGNC Symbol;Acc:HGNC:4768]	ENSG00000287080.1	HIST1H3C	8352	1.05	1.69	4.45	0.0391	0.445	1.41
9	26840685	26892803	52119	-	ENSG00000120159	CAAP1	protein_coding	chromosome	caspase activity and apoptosis inhibitor 1 [Source:HGNC Symbol;Acc:HGNC:25834]	ENSG00000120159.13	CAAP1	79886	0.36	3.47	4.44	0.0392	0.446	1.41
14	55124110	55145423	21314	+	ENSG00000131981	LGALS3	protein_coding	chromosome	galectin 3 [Source:HGNC Symbol;Acc:HGNC:6563]	ENSG00000131981.16	LGALS3	3958	0.443	5.34	4.44	0.0392	0.446	1.41
9	135479079	135488893	9815	+	ENSG00000196422	PPP1R26	protein_coding	chromosome	protein phosphatase 1 regulatory subunit 26 [Source:HGNC Symbol;Acc:HGNC:29089]	ENSG00000196422.11	PPP1R26	9858	-0.39	4.74	4.44	0.0392	0.446	1.41
1	2635976	2801717	165742	-	ENSG00000215912	TTC34	protein_coding	chromosome	tetratricopeptide repeat domain 34 [Source:HGNC Symbol;Acc:HGNC:34297]	ENSG00000215912.12	TTC34	100287898	-0.683	2.01	4.44	0.0392	0.446	1.41
2	24491914	24770702	278789	+	ENSG00000084676	NCOA1	protein_coding	chromosome	nuclear receptor coactivator 1 [Source:HGNC Symbol;Acc:HGNC:7668]	ENSG00000084676.15	NCOA1	8648	-0.324	6.69	4.44	0.0393	0.446	1.41
7	135926760	135977359	50600	-	ENSG00000105887	MTPN	protein_coding	chromosome	myotrophin [Source:HGNC Symbol;Acc:HGNC:15667]	ENSG00000105887.11	MTPN	136319	0.348	5.81	4.44	0.0393	0.446	1.41
1	70144805	70205579	60775	-	ENSG00000066557	LRRC40	protein_coding	chromosome	leucine rich repeat containing 40 [Source:HGNC Symbol;Acc:HGNC:26004]	ENSG00000066557.6	LRRC40	55631	0.405	2.83	4.43	0.0394	0.447	1.4
20	362835	397559	34725	+	ENSG00000101255	TRIB3	protein_coding	chromosome	tribbles pseudokinase 3 [Source:HGNC Symbol;Acc:HGNC:16228]	ENSG00000101255.11	TRIB3	57761	0.613	2.86	4.43	0.0394	0.447	1.4
10	42331866	42367974	36109	-	ENSG00000215146	BX322639.1	transcribed_unprocessed_pseudogene	chromosome	zinc finger protein pseudogene	ENSG00000215146.5	BX322639.1	NA	0.763	3.16	4.43	0.0394	0.447	1.4
18	57646426	57803315	156890	-	ENSG00000081923	ATP8B1	protein_coding	chromosome	ATPase phospholipid transporting 8B1 [Source:HGNC Symbol;Acc:HGNC:3706]	ENSG00000081923.14	ATP8B1	5205	-0.394	5.78	4.42	0.0397	0.449	1.4
14	75649791	75660876	11086	-	ENSG00000133935	ERG28	protein_coding	chromosome	ergosterol biosynthesis 28 homolog [Source:HGNC Symbol;Acc:HGNC:1187]	ENSG00000133935.7	ERG28	11161	0.416	2.69	4.42	0.0397	0.449	1.4
2	165194993	165392310	197318	+	ENSG00000136531	SCN2A	protein_coding	chromosome	sodium voltage-gated channel alpha subunit 2 [Source:HGNC Symbol;Acc:HGNC:10588]	ENSG00000136531.16	SCN2A	6326	1.01	3.76	4.42	0.0397	0.449	1.4
9	137877782	138124624	246843	+	ENSG00000148408	CACNA1B	protein_coding	chromosome	calcium voltage-gated channel subunit alpha1 B [Source:HGNC Symbol;Acc:HGNC:1389]	ENSG00000148408.13	CACNA1B	774	1.23	1.42	4.42	0.0397	0.449	1.4
2	171434217	171485052	50836	+	ENSG00000115827	DCAF17	protein_coding	chromosome	DDB1 and CUL4 associated factor 17 [Source:HGNC Symbol;Acc:HGNC:25784]	ENSG00000115827.14	DCAF17	80067	0.288	4.8	4.41	0.0398	0.45	1.4
1	52056199	52090716	34518	+	ENSG00000134717	BTF3L4	protein_coding	chromosome	basic transcription factor 3 like 4 [Source:HGNC Symbol;Acc:HGNC:30547]	ENSG00000134717.18	BTF3L4	91408	0.401	4.66	4.42	0.0398	0.449	1.4
3	50569152	50596168	27017	+	ENSG00000114735	HEMK1	protein_coding	chromosome	HemK methyltransferase family member 1 [Source:HGNC Symbol;Acc:HGNC:24923]	ENSG00000114735.9	HEMK1	51409	-0.271	6.68	4.41	0.0399	0.45	1.4
2	162267074	162318684	51611	-	ENSG00000115267	IFIH1	protein_coding	chromosome	interferon induced with helicase C domain 1 [Source:HGNC Symbol;Acc:HGNC:18873]	ENSG00000115267.8	IFIH1	64135	0.603	4.88	4.41	0.0399	0.45	1.4
CHR_HSCHR19_2_CTG3_1	34359480	34381539	22060	+	ENSG00000282019	GPI	protein_coding	chromosome	glucose-6-phosphate isomerase [Source:HGNC Symbol;Acc:HGNC:4458]	ENSG00000282019.1	GPI	2821	0.935	3.28	4.41	0.0399	0.45	1.4
3	127672935	127680926	7992	+	ENSG00000114626	ABTB1	protein_coding	chromosome	ankyrin repeat and BTB domain containing 1 [Source:HGNC Symbol;Acc:HGNC:18275]	ENSG00000114626.18	ABTB1	80325	-0.378	4.62	4.41	0.04	0.45	1.4
10	30309801	30374448	64648	-	ENSG00000107951	MTPAP	protein_coding	chromosome	mitochondrial poly(A) polymerase [Source:HGNC Symbol;Acc:HGNC:25532]	ENSG00000107951.14	MTPAP	55149	0.333	4.95	4.4	0.0401	0.451	1.4
3	179323031	179338583	15553	+	ENSG00000121864	ZNF639	protein_coding	chromosome	zinc finger protein 639 [Source:HGNC Symbol;Acc:HGNC:30950]	ENSG00000121864.10	ZNF639	51193	0.302	5.32	4.4	0.0401	0.451	1.4
3	10816201	10940714	124514	+	ENSG00000132164	SLC6A11	protein_coding	chromosome	solute carrier family 6 member 11 [Source:HGNC Symbol;Acc:HGNC:11044]	ENSG00000132164.10	SLC6A11	6538	0.326	3.35	4.4	0.0401	0.451	1.4
2	63050057	63057836	7780	+	ENSG00000115507	OTX1	protein_coding	chromosome	orthodenticle homeobox 1 [Source:HGNC Symbol;Acc:HGNC:8521]	ENSG00000115507.10	OTX1	5013	1.17	1.44	4.4	0.0402	0.451	1.4
11	117900641	117929459	28819	-	ENSG00000137747	TMPRSS13	protein_coding	chromosome	transmembrane serine protease 13 [Source:HGNC Symbol;Acc:HGNC:29808]	ENSG00000137747.16	TMPRSS13	84000	0.667	2.88	4.39	0.0402	0.451	1.4
3	64010549	64024010	13462	-	ENSG00000163636	PSMD6	protein_coding	chromosome	proteasome 26S subunit, non-ATPase 6 [Source:HGNC Symbol;Acc:HGNC:9564]	ENSG00000163636.10	PSMD6	9861	0.274	5.1	4.39	0.0402	0.451	1.4
7	44796680	44824564	27885	+	ENSG00000196262	PPIA	protein_coding	chromosome	peptidylprolyl isomerase A [Source:HGNC Symbol;Acc:HGNC:9253]	ENSG00000196262.14	PPIA	5478	0.382	7.42	4.4	0.0402	0.451	1.4
CHR_HSCHR19_1_CTG3_1	34172447	34229322	56876	+	ENSG00000262860	LSM14A	protein_coding	chromosome	LSM14A mRNA processing body assembly factor [Source:HGNC Symbol;Acc:HGNC:24489]	ENSG00000262860.5	LSM14A	26065	0.425	5.72	4.4	0.0402	0.451	1.4
8	17156482	17224799	68318	+	ENSG00000104219	ZDHHC2	protein_coding	chromosome	zinc finger DHHC-type containing 2 [Source:HGNC Symbol;Acc:HGNC:18469]	ENSG00000104219.13	ZDHHC2	51201	-0.636	3.93	4.39	0.0403	0.452	1.39
12	110280756	110351093	70338	+	ENSG00000174437	ATP2A2	protein_coding	chromosome	ATPase sarcoplasmic/endoplasmic reticulum Ca2+ transporting 2 [Source:HGNC Symbol;Acc:HGNC:812]	ENSG00000174437.17	ATP2A2	488	0.279	7.34	4.39	0.0403	0.452	1.39
5	31532287	31555053	22767	+	ENSG00000082213	C5orf22	protein_coding	chromosome	chromosome 5 open reading frame 22 [Source:HGNC Symbol;Acc:HGNC:25639]	ENSG00000082213.18	C5orf22	55322	0.316	4.08	4.38	0.0405	0.453	1.39
6	43629540	43640952	11413	+	ENSG00000124688	MAD2L1BP	protein_coding	chromosome	MAD2L1 binding protein [Source:HGNC Symbol;Acc:HGNC:21059]	ENSG00000124688.13	MAD2L1BP	9587	0.453	2.02	4.38	0.0405	0.453	1.39
4	94757955	95158448	400494	+	ENSG00000138696	BMPR1B	protein_coding	chromosome	bone morphogenetic protein receptor type 1B [Source:HGNC Symbol;Acc:HGNC:1077]	ENSG00000138696.11	BMPR1B	658	-1.43	7.5	4.38	0.0405	0.453	1.39
12	56416363	56449426	33064	-	ENSG00000111602	TIMELESS	protein_coding	chromosome	timeless circadian regulator [Source:HGNC Symbol;Acc:HGNC:11813]	ENSG00000111602.12	TIMELESS	8914	0.425	4.74	4.38	0.0406	0.453	1.39
13	36301638	36370180	68543	-	ENSG00000133104	SPART	protein_coding	chromosome	spartin [Source:HGNC Symbol;Acc:HGNC:18514]	ENSG00000133104.14	SPART	23111	-0.436	5.17	4.38	0.0406	0.453	1.39
21	39445855	39515506	69652	+	ENSG00000185437	SH3BGR	protein_coding	chromosome	SH3 domain binding glutamate rich protein [Source:HGNC Symbol;Acc:HGNC:10822]	ENSG00000185437.13	SH3BGR	6450	0.681	2.11	4.38	0.0407	0.453	1.39
12	133130575	133159465	28891	+	ENSG00000256223	ZNF10	protein_coding	chromosome	zinc finger protein 10 [Source:HGNC Symbol;Acc:HGNC:12879]	ENSG00000256223.6	ZNF10	7556	-0.435	4.07	4.38	0.0407	0.453	1.39
CHR_HSCHR14_7_CTG1	92936914	93116320	179407	-	ENSG00000274958	ITPK1	protein_coding	chromosome	inositol-tetrakisphosphate 1-kinase [Source:HGNC Symbol;Acc:HGNC:6177]	ENSG00000274958.4	ITPK1	3705	-0.337	5.52	4.37	0.0408	0.454	1.39
17	44186970	44191929	4960	+	ENSG00000168591	TMUB2	protein_coding	chromosome	transmembrane and ubiquitin like domain containing 2 [Source:HGNC Symbol;Acc:HGNC:28459]	ENSG00000168591.16	TMUB2	79089	-0.184	5.24	4.36	0.0409	0.456	1.39
8	31639222	32855666	1216445	+	ENSG00000157168	NRG1	protein_coding	chromosome	neuregulin 1 [Source:HGNC Symbol;Acc:HGNC:7997]	ENSG00000157168.20	NRG1	3084	-0.702	5.24	4.36	0.041	0.456	1.39
17	50464496	50468906	4411	-	ENSG00000136457	CHAD	protein_coding	chromosome	chondroadherin [Source:HGNC Symbol;Acc:HGNC:1909]	ENSG00000136457.10	CHAD	1101	-1.3	2.67	4.35	0.0411	0.456	1.39
1	153959099	153968184	9086	-	ENSG00000143570	SLC39A1	protein_coding	chromosome	solute carrier family 39 member 1 [Source:HGNC Symbol;Acc:HGNC:12876]	ENSG00000143570.18	SLC39A1	27173	0.347	5.5	4.35	0.0411	0.456	1.39
3	3981981	3984295	2315	-	ENSG00000229241	PNPT1P1	processed_pseudogene	chromosome	polyribonucleotide nucleotidyltransferase 1 pseudogene 1 [Source:HGNC Symbol;Acc:HGNC:44468]	ENSG00000229241.1	PNPT1P1	NA	-0.913	0.684	4.35	0.0411	0.456	1.39
1	89104285	89104767	483	-	ENSG00000234518	PTGES3P1	processed_pseudogene	chromosome	prostaglandin E synthase 3 pseudogene 1 [Source:HGNC Symbol;Acc:HGNC:43824]	ENSG00000234518.2	PTGES3P1	NA	-0.651	1.73	4.36	0.0411	0.456	1.39
17	14069490	14231736	162247	+	ENSG00000006695	COX10	protein_coding	chromosome	cytochrome c oxidase assembly factor heme A:farnesyltransferase COX10 [Source:HGNC Symbol;Acc:HGNC:2260]	ENSG00000006695.12	COX10	1352	0.297	4.53	4.35	0.0412	0.456	1.39
6	39048781	39091303	42523	+	ENSG00000112164	GLP1R	protein_coding	chromosome	glucagon like peptide 1 receptor [Source:HGNC Symbol;Acc:HGNC:4324]	ENSG00000112164.6	GLP1R	2740	1.03	1.47	4.35	0.0412	0.456	1.39
11	83193712	83260694	66983	+	ENSG00000137494	ANKRD42	protein_coding	chromosome	ankyrin repeat domain 42 [Source:HGNC Symbol;Acc:HGNC:26752]	ENSG00000137494.14	ANKRD42	338699	-0.329	4.34	4.35	0.0412	0.456	1.38
2	88691673	88750929	59257	+	ENSG00000153574	RPIA	protein_coding	chromosome	ribose 5-phosphate isomerase A [Source:HGNC Symbol;Acc:HGNC:10297]	ENSG00000153574.9	RPIA	22934	0.418	2.83	4.35	0.0412	0.456	1.38
14	72969451	73027131	57681	-	ENSG00000165861	ZFYVE1	protein_coding	chromosome	zinc finger FYVE-type containing 1 [Source:HGNC Symbol;Acc:HGNC:13180]	ENSG00000165861.14	ZFYVE1	53349	-0.303	4.33	4.35	0.0412	0.456	1.39
17	36495633	36543435	47803	-	ENSG00000278259	MYO19	protein_coding	chromosome	myosin XIX [Source:HGNC Symbol;Acc:HGNC:26234]	ENSG00000278259.4	MYO19	80179	0.276	5.75	4.35	0.0412	0.456	1.38
16	46656132	46689518	33387	-	ENSG00000069329	VPS35	protein_coding	chromosome	VPS35 retromer complex component [Source:HGNC Symbol;Acc:HGNC:13487]	ENSG00000069329.18	VPS35	55737	0.291	6.05	4.35	0.0413	0.456	1.38
19	32719753	32829580	109828	+	ENSG00000173809	TDRD12	protein_coding	chromosome	tudor domain containing 12 [Source:HGNC Symbol;Acc:HGNC:25044]	ENSG00000173809.18	TDRD12	91646	0.681	2.72	4.35	0.0413	0.456	1.38
1	201518703	201584367	65665	+	ENSG00000223396	RPS10P7	transcribed_processed_pseudogene	chromosome	ribosomal protein S10 pseudogene 7 [Source:HGNC Symbol;Acc:HGNC:36423]	ENSG00000223396.4	RPS10P7	NA	-0.336	3.81	4.35	0.0413	0.456	1.38
11	62242239	62244812	2574	+	ENSG00000124935	SCGB1D2	protein_coding	chromosome	secretoglobin family 1D member 2 [Source:HGNC Symbol;Acc:HGNC:18396]	ENSG00000124935.4	SCGB1D2	10647	-1.84	5.46	4.34	0.0414	0.457	1.38
11	66257294	66267860	10567	+	ENSG00000174996	KLC2	protein_coding	chromosome	kinesin light chain 2 [Source:HGNC Symbol;Acc:HGNC:20716]	ENSG00000174996.11	KLC2	64837	0.363	4.67	4.34	0.0414	0.457	1.38
10	126905409	127452517	547109	+	ENSG00000150760	DOCK1	protein_coding	chromosome	dedicator of cytokinesis 1 [Source:HGNC Symbol;Acc:HGNC:2987]	ENSG00000150760.12	DOCK1	1793	-0.342	6.93	4.34	0.0415	0.457	1.38
16	1776712	1793700	16989	-	ENSG00000162032	SPSB3	protein_coding	chromosome	splA/ryanodine receptor domain and SOCS box containing 3 [Source:HGNC Symbol;Acc:HGNC:30629]	ENSG00000162032.16	SPSB3	90864	-0.299	3.98	4.34	0.0415	0.457	1.38
19	58059239	58086310	27072	+	ENSG00000176293	ZNF135	protein_coding	chromosome	zinc finger protein 135 [Source:HGNC Symbol;Acc:HGNC:12919]	ENSG00000176293.19	ZNF135	7694	-0.46	4.36	4.34	0.0415	0.457	1.38
1	19975431	19980416	4986	-	ENSG00000188257	PLA2G2A	protein_coding	chromosome	phospholipase A2 group IIA [Source:HGNC Symbol;Acc:HGNC:9031]	ENSG00000188257.11	PLA2G2A	5320	1	3.55	4.34	0.0415	0.457	1.38
1	110150494	110202202	51709	+	ENSG00000197106	SLC6A17	protein_coding	chromosome	solute carrier family 6 member 17 [Source:HGNC Symbol;Acc:HGNC:31399]	ENSG00000197106.7	SLC6A17	388662	1.5	1.29	4.34	0.0415	0.457	1.38
4	176319966	176332245	12280	+	ENSG00000129128	SPCS3	protein_coding	chromosome	signal peptidase complex subunit 3 [Source:HGNC Symbol;Acc:HGNC:26212]	ENSG00000129128.13	SPCS3	60559	0.283	5.73	4.33	0.0416	0.457	1.38
3	17157162	18444817	1287656	-	ENSG00000131374	TBC1D5	protein_coding	chromosome	TBC1 domain family member 5 [Source:HGNC Symbol;Acc:HGNC:19166]	ENSG00000131374.14	TBC1D5	9779	-0.27	6.11	4.33	0.0416	0.457	1.38
19	2714567	2721372	6806	-	ENSG00000176490	DIRAS1	protein_coding	chromosome	DIRAS family GTPase 1 [Source:HGNC Symbol;Acc:HGNC:19127]	ENSG00000176490.5	DIRAS1	148252	0.837	2.46	4.33	0.0416	0.457	1.38
18	12658043	12725740	67698	+	ENSG00000128789	PSMG2	protein_coding	chromosome	proteasome assembly chaperone 2 [Source:HGNC Symbol;Acc:HGNC:24929]	ENSG00000128789.21	PSMG2	56984	0.408	3.12	4.33	0.0418	0.458	1.38
19	10315471	10320678	5208	-	ENSG00000267303	AC011511.4	protein_coding	chromosome	novel transcript	ENSG00000267303.1	AC011511.4	NA	0.617	3.43	4.33	0.0418	0.458	1.38
6	27893463	27893843	381	+	ENSG00000274641	HIST1H2BO	protein_coding	chromosome	histone cluster 1 H2B family member o [Source:HGNC Symbol;Acc:HGNC:4758]	ENSG00000274641.1	HIST1H2BO	8348	1.03	1.54	4.33	0.0418	0.458	1.38
19	37907208	38208369	301162	+	ENSG00000105738	SIPA1L3	protein_coding	chromosome	signal induced proliferation associated 1 like 3 [Source:HGNC Symbol;Acc:HGNC:23801]	ENSG00000105738.11	SIPA1L3	23094	-0.327	7.31	4.32	0.0419	0.459	1.38
1	37793802	37801137	7336	+	ENSG00000185090	MANEAL	protein_coding	chromosome	mannosidase endo-alpha like [Source:HGNC Symbol;Acc:HGNC:26452]	ENSG00000185090.14	MANEAL	149175	0.608	2.49	4.32	0.0419	0.459	1.38
CHR_HSCHR6_MHC_DBB_CTG1	31845377	31861227	15851	-	ENSG00000228263	SLC44A4	protein_coding	chromosome	solute carrier family 44 member 4 [Source:HGNC Symbol;Acc:HGNC:13941]	ENSG00000228263.8	SLC44A4	80736	-0.887	3.21	4.32	0.0419	0.459	1.38
1	247121975	247172016	50042	-	ENSG00000196418	ZNF124	protein_coding	chromosome	zinc finger protein 124 [Source:HGNC Symbol;Acc:HGNC:12907]	ENSG00000196418.12	ZNF124	7678	0.254	4.97	4.31	0.042	0.459	1.38
13	101710804	102402457	691654	-	ENSG00000102466	FGF14	protein_coding	chromosome	fibroblast growth factor 14 [Source:HGNC Symbol;Acc:HGNC:3671]	ENSG00000102466.15	FGF14	2259	-1.75	3	4.31	0.0421	0.459	1.38
16	80966448	81020270	53823	-	ENSG00000103121	CMC2	protein_coding	chromosome	C-X9-C motif containing 2 [Source:HGNC Symbol;Acc:HGNC:24447]	ENSG00000103121.8	CMC2	56942	0.366	4.97	4.31	0.0421	0.459	1.38
4	170581470	170605450	23981	-	ENSG00000181359	HSP90AA6P	transcribed_processed_pseudogene	chromosome	heat shock protein 90 alpha family class A member 6, pseudogene [Source:HGNC Symbol;Acc:HGNC:32536]	ENSG00000181359.5	HSP90AA6P	NA	0.775	0.193	4.31	0.0421	0.459	1.38
5	191495	196334	4840	+	ENSG00000185028	LRRC14B	protein_coding	chromosome	leucine rich repeat containing 14B [Source:HGNC Symbol;Acc:HGNC:37268]	ENSG00000185028.4	LRRC14B	389257	1.35	0.407	4.31	0.0421	0.459	1.38
19	7534004	7561764	27761	+	ENSG00000032444	PNPLA6	protein_coding	chromosome	patatin like phospholipase domain containing 6 [Source:HGNC Symbol;Acc:HGNC:16268]	ENSG00000032444.16	PNPLA6	10908	-0.254	5.1	4.31	0.0422	0.459	1.38
CHR_HSCHR6_MHC_DBB_CTG1	30678308	30681681	3374	-	ENSG00000236843	NRM	protein_coding	chromosome	nurim [Source:HGNC Symbol;Acc:HGNC:8003]	ENSG00000236843.8	NRM	11270	0.497	1.96	4.31	0.0422	0.459	1.38
2	106093303	106194339	101037	-	ENSG00000115652	UXS1	protein_coding	chromosome	UDP-glucuronate decarboxylase 1 [Source:HGNC Symbol;Acc:HGNC:17729]	ENSG00000115652.14	UXS1	80146	0.281	4.49	4.3	0.0423	0.46	1.37
12	6970913	6997428	26516	+	ENSG00000126749	EMG1	protein_coding	chromosome	EMG1 N1-specific pseudouridine methyltransferase [Source:HGNC Symbol;Acc:HGNC:16912]	ENSG00000126749.16	EMG1	10436	-0.253	5	4.3	0.0423	0.46	1.37
8	124306189	124372692	66504	-	ENSG00000164983	TMEM65	protein_coding	chromosome	transmembrane protein 65 [Source:HGNC Symbol;Acc:HGNC:25203]	ENSG00000164983.7	TMEM65	157378	0.349	5.25	4.3	0.0423	0.46	1.37
12	95473520	95515839	42320	+	ENSG00000111142	METAP2	protein_coding	chromosome	methionyl aminopeptidase 2 [Source:HGNC Symbol;Acc:HGNC:16672]	ENSG00000111142.14	METAP2	10988	0.303	5.49	4.3	0.0424	0.461	1.37
20	41402083	41618384	216302	-	ENSG00000124177	CHD6	protein_coding	chromosome	chromodomain helicase DNA binding protein 6 [Source:HGNC Symbol;Acc:HGNC:19057]	ENSG00000124177.15	CHD6	84181	-0.327	7.49	4.3	0.0424	0.461	1.37
1	109548615	109618324	69710	+	ENSG00000065135	GNAI3	protein_coding	chromosome	G protein subunit alpha i3 [Source:HGNC Symbol;Acc:HGNC:4387]	ENSG00000065135.11	GNAI3	2773	0.226	6.68	4.29	0.0425	0.461	1.37
17	39626740	39636626	9887	+	ENSG00000131771	PPP1R1B	protein_coding	chromosome	protein phosphatase 1 regulatory inhibitor subunit 1B [Source:HGNC Symbol;Acc:HGNC:9287]	ENSG00000131771.14	PPP1R1B	84152	1.05	5.38	4.3	0.0425	0.461	1.37
X	57591652	57597545	5894	+	ENSG00000198455	ZXDB	protein_coding	chromosome	zinc finger X-linked duplicated B [Source:HGNC Symbol;Acc:HGNC:13199]	ENSG00000198455.4	ZXDB	158586	-0.322	4	4.3	0.0425	0.461	1.37
19	2249309	2252073	2765	+	ENSG00000104899	AMH	protein_coding	chromosome	anti-Mullerian hormone [Source:HGNC Symbol;Acc:HGNC:464]	ENSG00000104899.8	AMH	268	-0.9	2.91	4.29	0.0426	0.461	1.37
3	49422946	49429326	6381	-	ENSG00000145029	NICN1	protein_coding	chromosome	nicolin 1 [Source:HGNC Symbol;Acc:HGNC:18317]	ENSG00000145029.13	NICN1	84276	-0.264	4.68	4.29	0.0426	0.461	1.37
11	66848417	66958386	109970	-	ENSG00000173599	PC	protein_coding	chromosome	pyruvate carboxylase [Source:HGNC Symbol;Acc:HGNC:8636]	ENSG00000173599.15	PC	5091	0.37	4.31	4.29	0.0426	0.461	1.37
5	70968483	71025114	56632	-	ENSG00000249437	NAIP	protein_coding	chromosome	NLR family apoptosis inhibitory protein [Source:HGNC Symbol;Acc:HGNC:7634]	ENSG00000249437.7	NAIP	4671	-0.528	4.89	4.29	0.0426	0.461	1.37
8	94641074	94707466	66393	+	ENSG00000104413	ESRP1	protein_coding	chromosome	epithelial splicing regulatory protein 1 [Source:HGNC Symbol;Acc:HGNC:25966]	ENSG00000104413.18	ESRP1	54845	0.498	6	4.29	0.0427	0.461	1.37
19	15615218	15630639	15422	+	ENSG00000186526	CYP4F8	protein_coding	chromosome	cytochrome P450 family 4 subfamily F member 8 [Source:HGNC Symbol;Acc:HGNC:2648]	ENSG00000186526.13	CYP4F8	11283	-1.26	5.56	4.29	0.0427	0.461	1.37
18	58044226	58401540	357315	+	ENSG00000049759	NEDD4L	protein_coding	chromosome	NEDD4 like E3 ubiquitin protein ligase [Source:HGNC Symbol;Acc:HGNC:7728]	ENSG00000049759.18	NEDD4L	23327	-0.509	6.7	4.28	0.0428	0.462	1.37
5	159157409	159210053	52645	-	ENSG00000145860	RNF145	protein_coding	chromosome	ring finger protein 145 [Source:HGNC Symbol;Acc:HGNC:20853]	ENSG00000145860.11	RNF145	153830	0.428	4.78	4.28	0.0428	0.462	1.37
10	133355158	133358025	2868	-	ENSG00000148803	FUOM	protein_coding	chromosome	fucose mutarotase [Source:HGNC Symbol;Acc:HGNC:24733]	ENSG00000148803.12	FUOM	282969	0.51	1.16	4.28	0.0428	0.462	1.37
CHR_HSCHR6_MHC_SSTO_CTG1	30060650	30066271	5622	-	ENSG00000230467	RNF39	protein_coding	chromosome	ring finger protein 39 [Source:HGNC Symbol;Acc:HGNC:18064]	ENSG00000230467.8	RNF39	80352	-1.66	1.06	4.28	0.0429	0.463	1.37
19	51964340	51986856	22517	-	ENSG00000256683	ZNF350	protein_coding	chromosome	zinc finger protein 350 [Source:HGNC Symbol;Acc:HGNC:16656]	ENSG00000256683.7	ZNF350	59348	-0.447	4.22	4.28	0.0429	0.462	1.37
7	30496621	30504841	8221	-	ENSG00000006625	GGCT	protein_coding	chromosome	gamma-glutamylcyclotransferase [Source:HGNC Symbol;Acc:HGNC:21705]	ENSG00000006625.18	GGCT	79017	0.541	4.57	4.27	0.043	0.463	1.37
2	65227753	65271253	43501	+	ENSG00000138071	ACTR2	protein_coding	chromosome	actin related protein 2 [Source:HGNC Symbol;Acc:HGNC:169]	ENSG00000138071.13	ACTR2	10097	0.325	6.67	4.27	0.043	0.463	1.37
2	191834310	191847088	12779	-	ENSG00000168497	CAVIN2	protein_coding	chromosome	caveolae associated protein 2 [Source:HGNC Symbol;Acc:HGNC:10690]	ENSG00000168497.5	CAVIN2	8436	-0.708	3.71	4.27	0.043	0.463	1.37
1	11674480	11691650	17171	-	ENSG00000116670	MAD2L2	protein_coding	chromosome	mitotic arrest deficient 2 like 2 [Source:HGNC Symbol;Acc:HGNC:6764]	ENSG00000116670.15	MAD2L2	10459	0.474	2.62	4.26	0.0432	0.464	1.36
1	46394317	46413848	19532	+	ENSG00000117480	FAAH	protein_coding	chromosome	fatty acid amide hydrolase [Source:HGNC Symbol;Acc:HGNC:3553]	ENSG00000117480.16	FAAH	2166	-0.395	3.87	4.27	0.0432	0.464	1.36
1	236549005	236604516	55512	-	ENSG00000119285	HEATR1	protein_coding	chromosome	HEAT repeat containing 1 [Source:HGNC Symbol;Acc:HGNC:25517]	ENSG00000119285.11	HEATR1	55127	0.383	5.96	4.27	0.0432	0.464	1.36
2	96143169	96145440	2272	-	ENSG00000158050	DUSP2	protein_coding	chromosome	dual specificity phosphatase 2 [Source:HGNC Symbol;Acc:HGNC:3068]	ENSG00000158050.5	DUSP2	1844	-0.558	2.62	4.26	0.0432	0.464	1.36
7	73683025	73705161	22137	+	ENSG00000071462	BUD23	protein_coding	chromosome	BUD23 rRNA methyltransferase and ribosome maturation factor [Source:HGNC Symbol;Acc:HGNC:16405]	ENSG00000071462.11	BUD23	114049	0.288	4.97	4.26	0.0433	0.464	1.36
11	114059711	114256765	197055	+	ENSG00000109906	ZBTB16	protein_coding	chromosome	zinc finger and BTB domain containing 16 [Source:HGNC Symbol;Acc:HGNC:12930]	ENSG00000109906.14	ZBTB16	7704	-0.79	6.46	4.25	0.0434	0.465	1.36
3	45082277	45146422	64146	-	ENSG00000163814	CDCP1	protein_coding	chromosome	CUB domain containing protein 1 [Source:HGNC Symbol;Acc:HGNC:24357]	ENSG00000163814.8	CDCP1	64866	0.466	4.93	4.26	0.0434	0.465	1.36
9	63111255	63127100	15846	-	ENSG00000182021	AL591379.1	transcribed_unprocessed_pseudogene	chromosome	methylenetetrahydrofolate dehydrogenase (NADP+ dependent) 1-like (MTHFD1L) pseudogene	ENSG00000182021.10	AL591379.1	NA	1	2.15	4.26	0.0434	0.465	1.36
19	11322068	11346270	24203	-	ENSG00000105514	RAB3D	protein_coding	chromosome	RAB3D, member RAS oncogene family [Source:HGNC Symbol;Acc:HGNC:9779]	ENSG00000105514.8	RAB3D	9545	0.394	5.66	4.25	0.0435	0.465	1.36
11	125591712	125625215	33504	+	ENSG00000134910	STT3A	protein_coding	chromosome	STT3 oligosaccharyltransferase complex catalytic subunit A [Source:HGNC Symbol;Acc:HGNC:6172]	ENSG00000134910.14	STT3A	3703	0.391	5.68	4.25	0.0435	0.465	1.36
19	12965159	12974762	9604	+	ENSG00000179284	DAND5	protein_coding	chromosome	DAN domain BMP antagonist family member 5 [Source:HGNC Symbol;Acc:HGNC:26780]	ENSG00000179284.5	DAND5	199699	0.343	2.94	4.25	0.0435	0.465	1.36
2	223855716	223945357	89642	-	ENSG00000085449	WDFY1	protein_coding	chromosome	WD repeat and FYVE domain containing 1 [Source:HGNC Symbol;Acc:HGNC:20451]	ENSG00000085449.15	WDFY1	57590	0.305	5.77	4.25	0.0436	0.466	1.36
9	110243810	110256507	12698	-	ENSG00000136810	TXN	protein_coding	chromosome	thioredoxin [Source:HGNC Symbol;Acc:HGNC:12435]	ENSG00000136810.13	TXN	7295	0.453	4	4.25	0.0437	0.466	1.36
9	99979185	100099000	119816	-	ENSG00000023318	ERP44	protein_coding	chromosome	endoplasmic reticulum protein 44 [Source:HGNC Symbol;Acc:HGNC:18311]	ENSG00000023318.8	ERP44	23071	0.301	5.07	4.24	0.0438	0.467	1.36
1	151982915	151993859	10945	-	ENSG00000197747	S100A10	protein_coding	chromosome	S100 calcium binding protein A10 [Source:HGNC Symbol;Acc:HGNC:10487]	ENSG00000197747.9	S100A10	6281	0.429	6.12	4.24	0.0438	0.467	1.36
13	102765888	102773811	7924	-	ENSG00000151287	TEX30	protein_coding	chromosome	testis expressed 30 [Source:HGNC Symbol;Acc:HGNC:25188]	ENSG00000151287.17	TEX30	93081	0.746	1.46	4.23	0.0439	0.468	1.36
22	20394115	20408461	14347	+	ENSG00000185252	ZNF74	protein_coding	chromosome	zinc finger protein 74 [Source:HGNC Symbol;Acc:HGNC:13144]	ENSG00000185252.19	ZNF74	7625	0.335	3.59	4.23	0.0439	0.468	1.36
6	35573585	35728583	154999	-	ENSG00000096060	FKBP5	protein_coding	chromosome	FKBP prolyl isomerase 5 [Source:HGNC Symbol;Acc:HGNC:3721]	ENSG00000096060.14	FKBP5	2289	-0.529	6.38	4.23	0.044	0.468	1.36
3	39141855	39154562	12708	-	ENSG00000144655	CSRNP1	protein_coding	chromosome	cysteine and serine rich nuclear protein 1 [Source:HGNC Symbol;Acc:HGNC:14300]	ENSG00000144655.15	CSRNP1	64651	-0.568	5.39	4.23	0.044	0.468	1.36
1	18107798	18378483	270686	+	ENSG00000117154	IGSF21	protein_coding	chromosome	immunoglobin superfamily member 21 [Source:HGNC Symbol;Acc:HGNC:28246]	ENSG00000117154.12	IGSF21	84966	-0.861	3.74	4.23	0.0441	0.469	1.36
6	41026895	41039221	12327	-	ENSG00000124602	UNC5CL	protein_coding	chromosome	unc-5 family C-terminal like [Source:HGNC Symbol;Acc:HGNC:21203]	ENSG00000124602.10	UNC5CL	222643	0.657	2.15	4.23	0.0441	0.469	1.36
19	23304991	23395471	90481	-	ENSG00000167232	ZNF91	protein_coding	chromosome	zinc finger protein 91 [Source:HGNC Symbol;Acc:HGNC:13166]	ENSG00000167232.14	ZNF91	7644	-0.334	7.38	4.23	0.0441	0.469	1.36
19	21020634	21060050	39417	+	ENSG00000118620	ZNF430	protein_coding	chromosome	zinc finger protein 430 [Source:HGNC Symbol;Acc:HGNC:20808]	ENSG00000118620.13	ZNF430	80264	-0.463	4.23	4.22	0.0442	0.469	1.35
X	43654907	43746824	91918	+	ENSG00000189221	MAOA	protein_coding	chromosome	monoamine oxidase A [Source:HGNC Symbol;Acc:HGNC:6833]	ENSG00000189221.9	MAOA	4128	-0.78	4.1	4.22	0.0442	0.469	1.35
12	47782722	47833132	50411	-	ENSG00000061273	HDAC7	protein_coding	chromosome	histone deacetylase 7 [Source:HGNC Symbol;Acc:HGNC:14067]	ENSG00000061273.18	HDAC7	51564	-0.313	6.75	4.22	0.0443	0.469	1.35
4	25120014	25160449	40436	-	ENSG00000109618	SEPSECS	protein_coding	chromosome	Sep (O-phosphoserine) tRNA:Sec (selenocysteine) tRNA synthase [Source:HGNC Symbol;Acc:HGNC:30605]	ENSG00000109618.12	SEPSECS	51091	-0.378	3.61	4.22	0.0443	0.469	1.35
18	46326809	46463140	136332	+	ENSG00000141622	RNF165	protein_coding	chromosome	ring finger protein 165 [Source:HGNC Symbol;Acc:HGNC:31696]	ENSG00000141622.14	RNF165	494470	0.453	4.29	4.22	0.0443	0.469	1.35
5	83940554	84384880	444327	-	ENSG00000164176	EDIL3	protein_coding	chromosome	EGF like repeats and discoidin domains 3 [Source:HGNC Symbol;Acc:HGNC:3173]	ENSG00000164176.13	EDIL3	10085	-0.788	4.82	4.22	0.0443	0.469	1.35
1	117929720	117966543	36824	+	ENSG00000065183	WDR3	protein_coding	chromosome	WD repeat domain 3 [Source:HGNC Symbol;Acc:HGNC:12755]	ENSG00000065183.16	WDR3	10885	0.354	5.12	4.21	0.0444	0.469	1.35
7	107891162	107931730	40569	+	ENSG00000091140	DLD	protein_coding	chromosome	dihydrolipoamide dehydrogenase [Source:HGNC Symbol;Acc:HGNC:2898]	ENSG00000091140.14	DLD	1738	0.282	4.85	4.21	0.0444	0.469	1.35
11	124883691	124898500	14810	-	ENSG00000154133	ROBO4	protein_coding	chromosome	roundabout guidance receptor 4 [Source:HGNC Symbol;Acc:HGNC:17985]	ENSG00000154133.15	ROBO4	54538	-0.471	4.18	4.21	0.0444	0.469	1.35
1	109668022	109709551	41530	+	ENSG00000213366	GSTM2	protein_coding	chromosome	glutathione S-transferase mu 2 [Source:HGNC Symbol;Acc:HGNC:4634]	ENSG00000213366.13	GSTM2	2946	-0.445	5.68	4.22	0.0444	0.469	1.35
6	27837760	27865798	28039	+	ENSG00000233822	HIST1H2BN	protein_coding	chromosome	histone cluster 1 H2B family member n [Source:HGNC Symbol;Acc:HGNC:4749]	ENSG00000233822.4	HIST1H2BN	8341	0.443	4.63	4.22	0.0444	0.469	1.35
X	75740831	75746911	6081	-	ENSG00000215105	TTC3P1	processed_pseudogene	chromosome	tetratricopeptide repeat domain 3 pseudogene 1 [Source:HGNC Symbol;Acc:HGNC:23318]	ENSG00000215105.4	TTC3P1	NA	-0.351	3.87	4.21	0.0445	0.469	1.35
3	185606575	185606873	299	+	ENSG00000236489	AC133473.1	processed_pseudogene	chromosome	ribosomal protein L34 (RPL34) pseudogene	ENSG00000236489.1	AC133473.1	NA	-0.691	1.02	4.21	0.0445	0.469	1.35
17	56834107	56869567	35461	+	ENSG00000153933	DGKE	protein_coding	chromosome	diacylglycerol kinase epsilon [Source:HGNC Symbol;Acc:HGNC:2852]	ENSG00000153933.10	DGKE	8526	-0.434	5.14	4.21	0.0446	0.47	1.35
2	151270470	151289894	19425	-	ENSG00000123609	NMI	protein_coding	chromosome	N-myc and STAT interactor [Source:HGNC Symbol;Acc:HGNC:7854]	ENSG00000123609.11	NMI	9111	0.448	3.66	4.2	0.0447	0.47	1.35
9	122264603	122331337	66735	+	ENSG00000148187	MRRF	protein_coding	chromosome	mitochondrial ribosome recycling factor [Source:HGNC Symbol;Acc:HGNC:7234]	ENSG00000148187.18	MRRF	92399	-0.256	4.94	4.2	0.0447	0.47	1.35
3	46742092	46750891	8800	-	ENSG00000188086	PRSS45P	protein_coding	chromosome	serine protease 45, pseudogene [Source:HGNC Symbol;Acc:HGNC:30717]	ENSG00000188086.15	PRSS45P	NA	-1.11	0.134	4.2	0.0447	0.47	1.35
6	32014795	32035418	20624	+	ENSG00000224389	C4B	protein_coding	chromosome	complement C4B (Chido blood group) [Source:HGNC Symbol;Acc:HGNC:1324]	ENSG00000224389.9	C4B	721	-0.856	6.31	4.2	0.0447	0.47	1.35
1	40783787	40840452	56666	+	ENSG00000117013	KCNQ4	protein_coding	chromosome	potassium voltage-gated channel subfamily Q member 4 [Source:HGNC Symbol;Acc:HGNC:6298]	ENSG00000117013.17	KCNQ4	9132	0.798	1.29	4.2	0.0448	0.47	1.35
11	113409605	113475691	66087	-	ENSG00000149295	DRD2	protein_coding	chromosome	dopamine receptor D2 [Source:HGNC Symbol;Acc:HGNC:3023]	ENSG00000149295.14	DRD2	1813	1.22	0.771	4.2	0.0448	0.47	1.35
17	29614756	29622907	8152	-	ENSG00000167549	CORO6	protein_coding	chromosome	coronin 6 [Source:HGNC Symbol;Acc:HGNC:21356]	ENSG00000167549.18	CORO6	84940	0.879	3.33	4.2	0.0448	0.47	1.35
17	4498881	4539035	40155	+	ENSG00000183018	SPNS2	protein_coding	chromosome	sphingolipid transporter 2 [Source:HGNC Symbol;Acc:HGNC:26992]	ENSG00000183018.9	SPNS2	124976	0.542	3.33	4.2	0.0448	0.47	1.35
7	151048292	151052756	4465	+	ENSG00000213199	ASIC3	protein_coding	chromosome	acid sensing ion channel subunit 3 [Source:HGNC Symbol;Acc:HGNC:101]	ENSG00000213199.8	ASIC3	9311	0.689	2.2	4.2	0.0448	0.47	1.35
3	76434018	76435428	1411	+	ENSG00000240809	AC026877.1	processed_pseudogene	chromosome	CAP, adenylate cyclase-associated protein 1 (yeast) (CAP1) pseudogene	ENSG00000240809.1	AC026877.1	NA	0.79	0.934	4.2	0.0448	0.47	1.35
1	153534599	153536244	1646	-	ENSG00000197956	S100A6	protein_coding	chromosome	S100 calcium binding protein A6 [Source:HGNC Symbol;Acc:HGNC:10496]	ENSG00000197956.10	S100A6	6277	0.494	6.64	4.19	0.0449	0.47	1.35
9	35104112	35116341	12230	-	ENSG00000005238	FAM214B	protein_coding	chromosome	family with sequence similarity 214 member B [Source:HGNC Symbol;Acc:HGNC:25666]	ENSG00000005238.19	FAM214B	80256	0.314	3.97	4.19	0.045	0.47	1.35
2	10302889	10427617	124729	+	ENSG00000115756	HPCAL1	protein_coding	chromosome	hippocalcin like 1 [Source:HGNC Symbol;Acc:HGNC:5145]	ENSG00000115756.13	HPCAL1	3241	0.231	5.37	4.19	0.045	0.47	1.35
19	50943303	50953093	9791	-	ENSG00000167754	KLK5	protein_coding	chromosome	kallikrein related peptidase 5 [Source:HGNC Symbol;Acc:HGNC:6366]	ENSG00000167754.13	KLK5	25818	1.39	1.37	4.19	0.045	0.47	1.35
2	216107464	216206303	98840	+	ENSG00000079246	XRCC5	protein_coding	chromosome	X-ray repair cross complementing 5 [Source:HGNC Symbol;Acc:HGNC:12833]	ENSG00000079246.16	XRCC5	7520	0.368	7.18	4.19	0.0451	0.47	1.35
22	17787649	18024561	236913	-	ENSG00000243156	MICAL3	protein_coding	chromosome	microtubule associated monooxygenase, calponin and LIM domain containing 3 [Source:HGNC Symbol;Acc:HGNC:24694]	ENSG00000243156.9	MICAL3	57553	0.308	7.05	4.18	0.0451	0.47	1.35
1	31179745	31239887	60143	-	ENSG00000084628	NKAIN1	protein_coding	chromosome	sodium/potassium transporting ATPase interacting 1 [Source:HGNC Symbol;Acc:HGNC:25743]	ENSG00000084628.10	NKAIN1	79570	1.43	1.85	4.18	0.0452	0.47	1.34
7	10973336	11169630	196295	+	ENSG00000106443	PHF14	protein_coding	chromosome	PHD finger protein 14 [Source:HGNC Symbol;Acc:HGNC:22203]	ENSG00000106443.16	PHF14	9678	0.264	6.53	4.18	0.0452	0.47	1.35
10	69123512	69174412	50901	+	ENSG00000122958	VPS26A	protein_coding	chromosome	VPS26, retromer complex component A [Source:HGNC Symbol;Acc:HGNC:12711]	ENSG00000122958.15	VPS26A	9559	0.371	4.78	4.18	0.0452	0.47	1.35
9	14921337	14922334	998	-	ENSG00000214110	LDHAP4	transcribed_processed_pseudogene	chromosome	lactate dehydrogenase A pseudogene 4 [Source:HGNC Symbol;Acc:HGNC:6539]	ENSG00000214110.3	LDHAP4	NA	1.12	0.92	4.18	0.0452	0.47	1.34
1	184387029	184629019	241991	+	ENSG00000116667	C1orf21	protein_coding	chromosome	chromosome 1 open reading frame 21 [Source:HGNC Symbol;Acc:HGNC:15494]	ENSG00000116667.14	C1orf21	81563	-0.49	6.75	4.18	0.0453	0.47	1.34
2	166195185	166376001	180817	-	ENSG00000169432	SCN9A	protein_coding	chromosome	sodium voltage-gated channel alpha subunit 9 [Source:HGNC Symbol;Acc:HGNC:10597]	ENSG00000169432.16	SCN9A	6335	0.486	3.77	4.18	0.0453	0.47	1.34
15	74598500	74645414	46915	+	ENSG00000179335	CLK3	protein_coding	chromosome	CDC like kinase 3 [Source:HGNC Symbol;Acc:HGNC:2071]	ENSG00000179335.18	CLK3	1198	-0.243	6.16	4.18	0.0453	0.47	1.34
4	53986587	53987058	472	-	ENSG00000229585	RPL21P44	processed_pseudogene	chromosome	ribosomal protein L21 pseudogene 44 [Source:HGNC Symbol;Acc:HGNC:33820]	ENSG00000229585.4	RPL21P44	NA	-1.02	0.36	4.18	0.0453	0.47	1.34
17	35871491	35880793	9303	-	ENSG00000271503	CCL5	protein_coding	chromosome	C-C motif chemokine ligand 5 [Source:HGNC Symbol;Acc:HGNC:10632]	ENSG00000271503.6	CCL5	6352	-0.234	6.71	4.18	0.0453	0.47	1.34
3	53812335	53846419	34085	-	ENSG00000016391	CHDH	protein_coding	chromosome	choline dehydrogenase [Source:HGNC Symbol;Acc:HGNC:24288]	ENSG00000016391.11	CHDH	55349	-0.322	5.63	4.18	0.0454	0.47	1.34
X	101098218	101163681	65464	+	ENSG00000102384	CENPI	protein_coding	chromosome	centromere protein I [Source:HGNC Symbol;Acc:HGNC:3968]	ENSG00000102384.13	CENPI	2491	0.719	1.97	4.18	0.0454	0.47	1.34
2	189441446	189475552	34107	+	ENSG00000115368	WDR75	protein_coding	chromosome	WD repeat domain 75 [Source:HGNC Symbol;Acc:HGNC:25725]	ENSG00000115368.10	WDR75	84128	0.343	4.36	4.18	0.0454	0.47	1.34
12	5432108	5521536	89429	+	ENSG00000185652	NTF3	protein_coding	chromosome	neurotrophin 3 [Source:HGNC Symbol;Acc:HGNC:8023]	ENSG00000185652.12	NTF3	4908	-1.6	1.37	4.18	0.0454	0.47	1.34
CHR_HSCHR11_2_CTG1	1012821	1043528	30708	-	ENSG00000277518	MUC6	polymorphic_pseudogene	chromosome	mucin 6, oligomeric mucus/gel-forming [Source:HGNC Symbol;Acc:HGNC:7517]	ENSG00000277518.3	MUC6	4588	1.88	9.21	4.17	0.0454	0.47	1.34
11	71787510	71801237	13728	+	ENSG00000158483	FAM86C1	protein_coding	chromosome	family with sequence similarity 86 member C1 [Source:HGNC Symbol;Acc:HGNC:25561]	ENSG00000158483.16	FAM86C1	55199	0.39	3.29	4.17	0.0455	0.471	1.34
19	11344684	11354944	10261	+	ENSG00000183401	CCDC159	protein_coding	chromosome	coiled-coil domain containing 159 [Source:HGNC Symbol;Acc:HGNC:26996]	ENSG00000183401.12	CCDC159	126075	-0.257	4.99	4.17	0.0455	0.471	1.34
17	63849292	63864379	15088	+	ENSG00000240280	TCAM1P	transcribed_unitary_pseudogene	chromosome	testicular cell adhesion molecule 1, pseudogene [Source:HGNC Symbol;Acc:HGNC:30707]	ENSG00000240280.7	TCAM1P	NA	0.801	2.47	4.17	0.0455	0.471	1.34
17	6451263	6556555	105293	-	ENSG00000091622	PITPNM3	protein_coding	chromosome	PITPNM family member 3 [Source:HGNC Symbol;Acc:HGNC:21043]	ENSG00000091622.16	PITPNM3	83394	0.473	4.01	4.17	0.0456	0.471	1.34
22	38681957	38685421	3465	+	ENSG00000100216	TOMM22	protein_coding	chromosome	translocase of outer mitochondrial membrane 22 [Source:HGNC Symbol;Acc:HGNC:18002]	ENSG00000100216.6	TOMM22	56993	0.355	4.07	4.17	0.0456	0.471	1.34
2	207762598	207769906	7309	-	ENSG00000163251	FZD5	protein_coding	chromosome	frizzled class receptor 5 [Source:HGNC Symbol;Acc:HGNC:4043]	ENSG00000163251.4	FZD5	7855	0.481	3.37	4.16	0.0456	0.471	1.34
2	158968640	159232659	264020	+	ENSG00000115183	TANC1	protein_coding	chromosome	tetratricopeptide repeat, ankyrin repeat and coiled-coil containing 1 [Source:HGNC Symbol;Acc:HGNC:29364]	ENSG00000115183.15	TANC1	85461	-0.307	6.53	4.16	0.0457	0.471	1.34
16	370788	387113	16326	-	ENSG00000129925	TMEM8A	protein_coding	chromosome	transmembrane protein 8A [Source:HGNC Symbol;Acc:HGNC:17205]	ENSG00000129925.11	TMEM8A	58986	0.405	4.6	4.16	0.0457	0.471	1.34
3	188153284	188890671	737388	+	ENSG00000145012	LPP	protein_coding	chromosome	LIM domain containing preferred translocation partner in lipoma [Source:HGNC Symbol;Acc:HGNC:6679]	ENSG00000145012.13	LPP	4026	-0.267	8.81	4.16	0.0458	0.472	1.34
15	77420412	77485607	65196	+	ENSG00000140382	HMG20A	protein_coding	chromosome	high mobility group 20A [Source:HGNC Symbol;Acc:HGNC:5001]	ENSG00000140382.15	HMG20A	10363	-0.248	5.04	4.15	0.0459	0.473	1.34
15	77613027	77820900	207874	-	ENSG00000169783	LINGO1	protein_coding	chromosome	leucine rich repeat and Ig domain containing 1 [Source:HGNC Symbol;Acc:HGNC:21205]	ENSG00000169783.12	LINGO1	84894	0.782	3.11	4.16	0.0459	0.473	1.34
9	133061978	133071861	9884	+	ENSG00000170835	CEL	protein_coding	chromosome	carboxyl ester lipase [Source:HGNC Symbol;Acc:HGNC:1848]	ENSG00000170835.14	CEL	1056	0.862	1.18	4.15	0.046	0.473	1.34
6	7881517	7910788	29272	-	ENSG00000239264	TXNDC5	protein_coding	chromosome	thioredoxin domain containing 5 [Source:HGNC Symbol;Acc:HGNC:21073]	ENSG00000239264.9	TXNDC5	81567	0.479	6.94	4.15	0.046	0.473	1.34
CHR_HSCHR8_3_CTG7	143612618	143618048	5431	-	ENSG00000278243	TSTA3	protein_coding	chromosome	tissue specific transplantation antigen P35B [Source:HGNC Symbol;Acc:HGNC:12390]	ENSG00000278243.2	TSTA3	7264	0.636	3.33	4.15	0.046	0.473	1.34
15	41284007	41380996	96990	+	ENSG00000285920	AC087721.2	protein_coding	chromosome	novel protein	ENSG00000285920.2	AC087721.2	NA	0.483	3.15	4.15	0.046	0.473	1.34
22	50578949	50601455	22507	-	ENSG00000100288	CHKB	protein_coding	chromosome	choline kinase beta [Source:HGNC Symbol;Acc:HGNC:1938]	ENSG00000100288.19	CHKB	1120	-0.328	5.14	4.15	0.0461	0.474	1.34
8	74824534	74855029	30496	+	ENSG00000137558	PI15	protein_coding	chromosome	peptidase inhibitor 15 [Source:HGNC Symbol;Acc:HGNC:8946]	ENSG00000137558.9	PI15	51050	-1.58	5.89	4.14	0.0462	0.474	1.34
13	25095868	25099254	3387	+	ENSG00000151846	PABPC3	protein_coding	chromosome	poly(A) binding protein cytoplasmic 3 [Source:HGNC Symbol;Acc:HGNC:8556]	ENSG00000151846.8	PABPC3	5042	0.638	0.279	4.14	0.0462	0.474	1.34
22	24181487	24189106	7620	+	ENSG00000099994	SUSD2	protein_coding	chromosome	sushi domain containing 2 [Source:HGNC Symbol;Acc:HGNC:30667]	ENSG00000099994.11	SUSD2	56241	0.681	3.97	4.14	0.0463	0.474	1.33
22	37952607	38041915	89309	+	ENSG00000100142	POLR2F	protein_coding	chromosome	RNA polymerase II subunit F [Source:HGNC Symbol;Acc:HGNC:9193]	ENSG00000100142.15	POLR2F	5435	0.342	5.08	4.14	0.0463	0.474	1.33
14	54842008	54902826	60819	-	ENSG00000131979	GCH1	protein_coding	chromosome	GTP cyclohydrolase 1 [Source:HGNC Symbol;Acc:HGNC:4193]	ENSG00000131979.19	GCH1	2643	0.488	2.63	4.14	0.0463	0.474	1.33
16	50065970	50107272	41303	+	ENSG00000155393	HEATR3	protein_coding	chromosome	HEAT repeat containing 3 [Source:HGNC Symbol;Acc:HGNC:26087]	ENSG00000155393.13	HEATR3	55027	0.353	3.94	4.13	0.0464	0.475	1.33
12	101568353	101686028	117676	+	ENSG00000196091	MYBPC1	protein_coding	chromosome	myosin binding protein C, slow type [Source:HGNC Symbol;Acc:HGNC:7549]	ENSG00000196091.14	MYBPC1	4604	1.78	5.21	4.13	0.0464	0.475	1.33
22	36140330	36166177	25848	-	ENSG00000128284	APOL3	protein_coding	chromosome	apolipoprotein L3 [Source:HGNC Symbol;Acc:HGNC:14868]	ENSG00000128284.19	APOL3	80833	-0.439	5.41	4.13	0.0465	0.475	1.33
4	47914142	48040173	126032	+	ENSG00000163293	NIPAL1	protein_coding	chromosome	NIPA like domain containing 1 [Source:HGNC Symbol;Acc:HGNC:27194]	ENSG00000163293.12	NIPAL1	152519	0.582	2.57	4.13	0.0465	0.475	1.33
17	7251416	7259940	8525	+	ENSG00000170291	ELP5	protein_coding	chromosome	elongator acetyltransferase complex subunit 5 [Source:HGNC Symbol;Acc:HGNC:30617]	ENSG00000170291.15	ELP5	23587	0.358	3.19	4.13	0.0465	0.475	1.33
16	32877469	32885501	8033	-	ENSG00000214617	SLC6A10P	transcribed_unprocessed_pseudogene	chromosome	solute carrier family 6 member 10, pseudogene [Source:HGNC Symbol;Acc:HGNC:11043]	ENSG00000214617.9	SLC6A10P	NA	1.06	1.86	4.13	0.0465	0.475	1.33
12	53708517	53727745	19229	-	ENSG00000012822	CALCOCO1	protein_coding	chromosome	calcium binding and coiled-coil domain 1 [Source:HGNC Symbol;Acc:HGNC:29306]	ENSG00000012822.16	CALCOCO1	57658	-0.264	6.69	4.13	0.0466	0.475	1.33
11	125063067	125090312	27246	+	ENSG00000134955	SLC37A2	protein_coding	chromosome	solute carrier family 37 member 2 [Source:HGNC Symbol;Acc:HGNC:20644]	ENSG00000134955.11	SLC37A2	219855	-0.51	5.6	4.13	0.0466	0.475	1.33
11	76349956	76381132	31177	-	ENSG00000137492	THAP12	protein_coding	chromosome	THAP domain containing 12 [Source:HGNC Symbol;Acc:HGNC:9440]	ENSG00000137492.8	THAP12	5612	0.399	5.5	4.13	0.0466	0.475	1.33
1	224356858	224379459	22602	+	ENSG00000143771	CNIH4	protein_coding	chromosome	cornichon family AMPA receptor auxiliary protein 4 [Source:HGNC Symbol;Acc:HGNC:25013]	ENSG00000143771.12	CNIH4	29097	0.456	4.48	4.12	0.0467	0.476	1.33
11	74490519	74493724	3206	-	ENSG00000175536	LIPT2	protein_coding	chromosome	lipoyl(octanoyl) transferase 2 [Source:HGNC Symbol;Acc:HGNC:37216]	ENSG00000175536.7	LIPT2	387787	0.836	1.24	4.12	0.0468	0.477	1.33
12	113157174	113185479	28306	-	ENSG00000123064	DDX54	protein_coding	chromosome	DEAD-box helicase 54 [Source:HGNC Symbol;Acc:HGNC:20084]	ENSG00000123064.12	DDX54	79039	0.353	5.11	4.11	0.0469	0.477	1.33
8	41490396	41510980	20585	+	ENSG00000147533	GOLGA7	protein_coding	chromosome	golgin A7 [Source:HGNC Symbol;Acc:HGNC:24876]	ENSG00000147533.17	GOLGA7	51125	0.44	4.28	4.12	0.0469	0.477	1.33
1	145289900	145405778	115879	-	ENSG00000162825	NBPF20	protein_coding	chromosome	NBPF member 20 [Source:HGNC Symbol;Acc:HGNC:32000]	ENSG00000162825.16	NBPF20	100288142	-0.298	6.39	4.11	0.0469	0.477	1.33
7	47987148	48029119	41972	-	ENSG00000164744	SUN3	protein_coding	chromosome	Sad1 and UNC84 domain containing 3 [Source:HGNC Symbol;Acc:HGNC:22429]	ENSG00000164744.13	SUN3	256979	1.1	0.162	4.11	0.0469	0.477	1.33
17	63938554	63972918	34365	-	ENSG00000007314	SCN4A	protein_coding	chromosome	sodium voltage-gated channel alpha subunit 4 [Source:HGNC Symbol;Acc:HGNC:10591]	ENSG00000007314.12	SCN4A	6329	0.885	2.63	4.11	0.047	0.477	1.33
17	16922915	16934839	11925	-	ENSG00000128438	TBC1D27P	transcribed_unprocessed_pseudogene	chromosome	TBC1 domain family member 27, pseudogene [Source:HGNC Symbol;Acc:HGNC:28104]	ENSG00000128438.10	TBC1D27P	NA	-0.369	3.37	4.11	0.047	0.477	1.33
4	77511753	77611834	100082	+	ENSG00000156234	CXCL13	protein_coding	chromosome	C-X-C motif chemokine ligand 13 [Source:HGNC Symbol;Acc:HGNC:10639]	ENSG00000156234.7	CXCL13	10563	-1.5	3.28	4.11	0.047	0.477	1.33
14	49782083	49852821	70739	-	ENSG00000165525	NEMF	protein_coding	chromosome	nuclear export mediator factor [Source:HGNC Symbol;Acc:HGNC:10663]	ENSG00000165525.18	NEMF	9147	-0.191	6.33	4.11	0.047	0.477	1.33
8	144148016	144261940	113925	+	ENSG00000179832	MROH1	protein_coding	chromosome	maestro heat like repeat family member 1 [Source:HGNC Symbol;Acc:HGNC:26958]	ENSG00000179832.17	MROH1	727957	0.276	6.43	4.11	0.047	0.477	1.33
1	23506438	23531233	24796	-	ENSG00000007968	E2F2	protein_coding	chromosome	E2F transcription factor 2 [Source:HGNC Symbol;Acc:HGNC:3114]	ENSG00000007968.7	E2F2	1870	0.618	2.59	4.11	0.0471	0.477	1.33
1	93079235	93139079	59845	+	ENSG00000143033	MTF2	protein_coding	chromosome	metal response element binding transcription factor 2 [Source:HGNC Symbol;Acc:HGNC:29535]	ENSG00000143033.18	MTF2	22823	0.276	4.73	4.1	0.0472	0.478	1.33
19	44747705	44760044	12340	+	ENSG00000069399	BCL3	protein_coding	chromosome	BCL3 transcription coactivator [Source:HGNC Symbol;Acc:HGNC:998]	ENSG00000069399.15	BCL3	602	-0.362	5.55	4.1	0.0473	0.478	1.33
1	36306368	36329340	22973	+	ENSG00000214193	SH3D21	protein_coding	chromosome	SH3 domain containing 21 [Source:HGNC Symbol;Acc:HGNC:26236]	ENSG00000214193.11	SH3D21	79729	-0.455	5.82	4.1	0.0473	0.478	1.33
CHR_HSCHR6_MHC_MANN_CTG1	29787843	29794717	6875	+	ENSG00000224736	HLA-V	transcribed_unprocessed_pseudogene	chromosome	major histocompatibility complex, class I, V (pseudogene) [Source:HGNC Symbol;Acc:HGNC:23482]	ENSG00000224736.7	HLA-V	NA	0.927	2.63	4.1	0.0473	0.478	1.32
14	21498133	21511342	13210	-	ENSG00000165819	METTL3	protein_coding	chromosome	methyltransferase like 3 [Source:HGNC Symbol;Acc:HGNC:17563]	ENSG00000165819.12	METTL3	56339	-0.211	5.2	4.1	0.0474	0.478	1.32
11	72106378	72112780	6403	-	ENSG00000110200	ANAPC15	protein_coding	chromosome	anaphase promoting complex subunit 15 [Source:HGNC Symbol;Acc:HGNC:24531]	ENSG00000110200.8	ANAPC15	25906	0.264	3.86	4.09	0.0475	0.478	1.32
22	31944522	31957603	13082	+	ENSG00000128245	YWHAH	protein_coding	chromosome	tyrosine 3-monooxygenase/tryptophan 5-monooxygenase activation protein eta [Source:HGNC Symbol;Acc:HGNC:12853]	ENSG00000128245.15	YWHAH	7533	0.352	6.12	4.09	0.0475	0.478	1.32
6	93240020	93419559	179540	-	ENSG00000135333	EPHA7	protein_coding	chromosome	EPH receptor A7 [Source:HGNC Symbol;Acc:HGNC:3390]	ENSG00000135333.14	EPHA7	2045	1.21	1.15	4.09	0.0475	0.478	1.32
9	100302077	100352942	50866	-	ENSG00000136891	TEX10	protein_coding	chromosome	testis expressed 10 [Source:HGNC Symbol;Acc:HGNC:25988]	ENSG00000136891.14	TEX10	54881	0.348	3.95	4.09	0.0475	0.478	1.32
19	49555468	49590262	34795	-	ENSG00000142546	NOSIP	protein_coding	chromosome	nitric oxide synthase interacting protein [Source:HGNC Symbol;Acc:HGNC:17946]	ENSG00000142546.14	NOSIP	51070	-0.355	4.02	4.09	0.0475	0.478	1.32
20	34689097	34825651	136555	-	ENSG00000198646	NCOA6	protein_coding	chromosome	nuclear receptor coactivator 6 [Source:HGNC Symbol;Acc:HGNC:15936]	ENSG00000198646.14	NCOA6	23054	0.21	6.76	4.09	0.0475	0.478	1.32
1	226548764	226609230	60467	+	ENSG00000203685	STUM	protein_coding	chromosome	stum, mechanosensory transduction mediator homolog [Source:HGNC Symbol;Acc:HGNC:30491]	ENSG00000203685.10	STUM	375057	0.87	4.36	4.09	0.0475	0.478	1.32
2	47402969	47663146	260178	+	ENSG00000095002	MSH2	protein_coding	chromosome	mutS homolog 2 [Source:HGNC Symbol;Acc:HGNC:7325]	ENSG00000095002.14	MSH2	4436	0.281	5.1	4.09	0.0476	0.478	1.32
1	112619805	112671616	51812	+	ENSG00000116489	CAPZA1	protein_coding	chromosome	capping actin protein of muscle Z-line subunit alpha 1 [Source:HGNC Symbol;Acc:HGNC:1488]	ENSG00000116489.13	CAPZA1	829	0.327	5.82	4.09	0.0477	0.479	1.32
22	42074248	42079438	5191	+	ENSG00000177096	PHETA2	protein_coding	chromosome	PH domain containing endocytic trafficking adaptor 2 [Source:HGNC Symbol;Acc:HGNC:27161]	ENSG00000177096.9	PHETA2	150368	0.35	2.85	4.09	0.0477	0.479	1.32
2	241808825	241817413	8589	+	ENSG00000204099	NEU4	protein_coding	chromosome	neuraminidase 4 [Source:HGNC Symbol;Acc:HGNC:21328]	ENSG00000204099.11	NEU4	129807	1.36	0.605	4.08	0.0478	0.48	1.32
1	99646113	99694541	48429	+	ENSG00000099260	PALMD	protein_coding	chromosome	palmdelphin [Source:HGNC Symbol;Acc:HGNC:15846]	ENSG00000099260.11	PALMD	54873	0.534	5.66	4.08	0.0479	0.48	1.32
1	232983435	233295725	312291	-	ENSG00000135749	PCNX2	protein_coding	chromosome	pecanex 2 [Source:HGNC Symbol;Acc:HGNC:8736]	ENSG00000135749.19	PCNX2	80003	-0.196	6.03	4.08	0.0479	0.48	1.32
14	75522455	75547004	24550	+	ENSG00000156127	BATF	protein_coding	chromosome	basic leucine zipper ATF-like transcription factor [Source:HGNC Symbol;Acc:HGNC:958]	ENSG00000156127.7	BATF	10538	-0.529	2.29	4.08	0.0479	0.48	1.32
22	24952730	25197448	244719	+	ENSG00000197077	KIAA1671	protein_coding	chromosome	KIAA1671 [Source:HGNC Symbol;Acc:HGNC:29345]	ENSG00000197077.13	KIAA1671	85379	-0.31	6.82	4.08	0.0479	0.48	1.32
[truncated: 16,865 more rows]
