# Supplementary material for: Secondary Analysis of Human Bulk RNA-Seq Dataset Suggests Potential Mechanisms for Letrozole Resistance in Estrogen-Positive (ER+) Breast Cancer
Source: Curr Issues Mol Biol. 2024 Jul 6;46(7):7114–33. doi: 10.3390/cimb46070424 (PMC11275280; doi:10.3390/cimb46070424)
Supplement: Supplementary file 1 [file cimb-46-00424-s001.zip › Supplementary Table S2-Targets.xlsx]

## Sheet: Sheet 1 - ZZ-ER_Treatmentnonres
ZZ-ER_Treatmentnonresponder-Treatmentresponder.txt_entrez.tsv_2022-12-31_00-34-12_SPIA_Results.csv-RankedTargets (1)
Target_Symbol	Target_ID	Target_Name	Associated_Disease_Count	Tractability_Count	sm_approved	sm_advancedClinical	sm_phase1	ab_approved	ab_advancedClinical	ab_phase1	pr_approved	pr_advancedClinical	pr_phase1	oc_approved	oc_advancedClinical	oc_phase1	Subcellular_Location	Safety_Liabilities	Number_Unique_Drugs	Target_in_Pathways	num_Approved_Drugs	num_Phase3	num_Phase2	num_Phase1	num_Phase4	Weighted_Score
VEGFA	ENSG00000112715	vascular endothelial growth factor A	2190	5	FALSE	FALSE	FALSE	FALSE	TRUE	FALSE	FALSE	FALSE	FALSE	TRUE	FALSE	FALSE	Secreted	0	11	1	4	1	0	0	4	2220.5
ESR1	ENSG00000091831	estrogen receptor 1	1695	6	TRUE	FALSE	FALSE	TRUE	FALSE	FALSE	FALSE	TRUE	FALSE	FALSE	FALSE	FALSE	[Isoform 1]: Nucleus	7	41	1	14	0	0	0	14	1771
MMP9	ENSG00000100985	matrix metallopeptidase 9	1688	7	FALSE	TRUE	FALSE	TRUE	FALSE	TRUE	FALSE	FALSE	FALSE	FALSE	FALSE	FALSE	Secreted	2	3	1	0	2	1	0	0	1699
FGFR3	ENSG00000068078	fibroblast growth factor receptor 3	1534	5	TRUE	FALSE	FALSE	TRUE	FALSE	FALSE	FALSE	FALSE	FALSE	FALSE	TRUE	FALSE	[Isoform 1]: Cell membrane	1	24	1	8	2	0	0	8	1589
AKT1	ENSG00000142208	AKT serine/threonine kinase 1	1555	6	FALSE	TRUE	FALSE	TRUE	FALSE	FALSE	FALSE	FALSE	FALSE	FALSE	FALSE	FALSE	Cytoplasm	5	14	1	0	2	2	0	0	1571
MMP2	ENSG00000087245	matrix metallopeptidase 2	1325	6	FALSE	TRUE	FALSE	TRUE	FALSE	FALSE	FALSE	FALSE	FALSE	FALSE	FALSE	FALSE	[Isoform 1]: Secreted	1	1	1	0	1	0	0	0	1332.5
COL1A1	ENSG00000108821	collagen type I alpha 1 chain	1078	1	FALSE	FALSE	FALSE	FALSE	FALSE	FALSE	FALSE	FALSE	FALSE	TRUE	FALSE	FALSE	Secreted	0	2	1	2	0	0	0	2	1088
CXCR4	ENSG00000121966	C-X-C motif chemokine receptor 4	1019	7	TRUE	FALSE	FALSE	TRUE	FALSE	FALSE	FALSE	FALSE	FALSE	FALSE	TRUE	FALSE	Cell membrane	0	7	1	1	3	1	0	1	1042.5
NOS2	ENSG00000007171	nitric oxide synthase 2	1009	5	FALSE	TRUE	FALSE	TRUE	FALSE	FALSE	FALSE	FALSE	FALSE	FALSE	FALSE	FALSE	Cytoplasm	0	3	1	0	2	1	0	0	1022
CCND1	ENSG00000110092	cyclin D1	998	3	FALSE	FALSE	TRUE	TRUE	FALSE	FALSE	FALSE	FALSE	FALSE	FALSE	FALSE	FALSE	Nucleus	1	1	1	0	0	0	1	0	1001.5
COL2A1	ENSG00000139219	collagen type II alpha 1 chain	951	2	FALSE	FALSE	FALSE	FALSE	FALSE	FALSE	FALSE	FALSE	FALSE	TRUE	FALSE	FALSE	Secreted	0	2	1	2	0	0	0	2	962
MET	ENSG00000105976	MET proto-oncogene, receptor tyrosine kinase	851	6	TRUE	FALSE	FALSE	TRUE	TRUE	FALSE	FALSE	FALSE	FALSE	FALSE	FALSE	FALSE	Membrane	1	34	1	8	1	0	0	8	915.5
MAPK3	ENSG00000102882	mitogen-activated protein kinase 3	895	4	FALSE	TRUE	FALSE	TRUE	FALSE	FALSE	FALSE	FALSE	FALSE	FALSE	FALSE	FALSE	Cytoplasm	2	5	1	0	0	2	3	0	904.5
SERPINE1	ENSG00000106366	serpin family E member 1	841	6	FALSE	FALSE	TRUE	TRUE	FALSE	FALSE	FALSE	FALSE	FALSE	FALSE	FALSE	FALSE	Secreted	1	1	1	0	0	0	1	0	847.5
ABCB1	ENSG00000085563	ATP binding cassette subfamily B member 1	789	5	FALSE	TRUE	FALSE	TRUE	FALSE	FALSE	FALSE	FALSE	FALSE	FALSE	FALSE	FALSE	Cell membrane	1	2	1	0	2	0	0	0	798
ITGB2	ENSG00000160255	integrin subunit beta 2	775	7	TRUE	FALSE	FALSE	TRUE	FALSE	TRUE	FALSE	FALSE	FALSE	FALSE	FALSE	FALSE	Cell membrane	0	2	1	1	0	1	0	1	789
HGF	ENSG00000019991	hepatocyte growth factor	773	4	FALSE	FALSE	FALSE	TRUE	FALSE	TRUE	FALSE	FALSE	FALSE	FALSE	FALSE	FALSE	No data	1	2	1	0	1	1	0	0	780.5
MMP1	ENSG00000196611	matrix metallopeptidase 1	745	6	TRUE	FALSE	FALSE	TRUE	FALSE	FALSE	FALSE	FALSE	FALSE	FALSE	FALSE	FALSE	Secreted	3	5	1	2	0	0	0	2	757
CDK4	ENSG00000135446	cyclin dependent kinase 4	700	5	TRUE	FALSE	FALSE	TRUE	FALSE	FALSE	FALSE	FALSE	FALSE	FALSE	FALSE	FALSE	Cytoplasm	0	17	1	6	0	0	0	6	741
TFRC	ENSG00000072274	transferrin receptor	701	3	FALSE	FALSE	FALSE	FALSE	FALSE	FALSE	FALSE	FALSE	FALSE	FALSE	TRUE	FALSE	Cell membrane	0	3	1	0	1	0	2	0	710.5
TERT	ENSG00000164362	telomerase reverse transcriptase	703	2	FALSE	FALSE	FALSE	TRUE	FALSE	FALSE	FALSE	FALSE	FALSE	FALSE	TRUE	FALSE	Nucleus	0	2	1	0	1	1	0	0	710.5
SDC1	ENSG00000115884	syndecan 1	600	3	FALSE	FALSE	FALSE	FALSE	FALSE	FALSE	FALSE	FALSE	FALSE	FALSE	FALSE	FALSE	Membrane	0	1	1	0	0	0	1	0	605.5
TGFA	ENSG00000163235	transforming growth factor alpha	604	0	FALSE	FALSE	FALSE	FALSE	FALSE	FALSE	FALSE	FALSE	FALSE	FALSE	TRUE	FALSE	[Transforming growth factor alpha]: Secreted	1	1	1	0	0	1	0	0	605
MMP7	ENSG00000137673	matrix metallopeptidase 7	587	5	TRUE	FALSE	FALSE	TRUE	FALSE	FALSE	FALSE	FALSE	FALSE	FALSE	FALSE	FALSE	Secreted	1	5	1	2	0	0	0	2	602
WEE1	ENSG00000166483	WEE1 G2 checkpoint kinase	571	5	FALSE	TRUE	FALSE	TRUE	FALSE	FALSE	FALSE	FALSE	FALSE	FALSE	FALSE	FALSE	Nucleus	0	1	1	0	0	1	0	0	579
FGF23	ENSG00000118972	fibroblast growth factor 23	559	3	FALSE	FALSE	FALSE	FALSE	TRUE	FALSE	FALSE	FALSE	FALSE	FALSE	FALSE	FALSE	Secreted	0	1	1	1	0	0	0	1	567
ENG	ENSG00000106991	endoglin	553	2	FALSE	FALSE	FALSE	FALSE	FALSE	TRUE	FALSE	FALSE	FALSE	FALSE	FALSE	FALSE	Cell membrane	0	1	1	0	1	0	0	0	558.5
COL1A2	ENSG00000164692	collagen type I alpha 2 chain	537	0	FALSE	FALSE	FALSE	FALSE	FALSE	FALSE	FALSE	FALSE	FALSE	TRUE	FALSE	FALSE	Secreted	0	2	1	2	0	0	0	2	546
MAPK1	ENSG00000100030	mitogen-activated protein kinase 1	530	5	FALSE	TRUE	FALSE	TRUE	FALSE	FALSE	FALSE	FALSE	FALSE	FALSE	FALSE	FALSE	Cytoplasm	2	5	1	0	0	2	3	0	540.5
MAP2K1	ENSG00000169032	mitogen-activated protein kinase kinase 1	487	6	TRUE	FALSE	FALSE	TRUE	FALSE	FALSE	FALSE	FALSE	FALSE	FALSE	FALSE	FALSE	Cytoplasm	0	17	1	7	0	0	0	7	532
HNF4A	ENSG00000101076	hepatocyte nuclear factor 4 alpha	510	5	TRUE	FALSE	FALSE	TRUE	FALSE	FALSE	FALSE	FALSE	FALSE	FALSE	FALSE	FALSE	Nucleus	1	1	1	1	0	0	0	1	518
MCL1	ENSG00000143384	MCL1 apoptosis regulator, BCL2 family member	498	5	FALSE	TRUE	FALSE	TRUE	FALSE	FALSE	FALSE	FALSE	FALSE	FALSE	FALSE	FALSE	Membrane	0	2	1	0	2	0	0	0	509
ADM	ENSG00000148926	adrenomedullin	502	3	FALSE	FALSE	FALSE	FALSE	FALSE	TRUE	FALSE	FALSE	FALSE	FALSE	FALSE	FALSE	Secreted	0	1	1	0	0	1	0	0	508
CDK2	ENSG00000123374	cyclin dependent kinase 2	485	5	FALSE	TRUE	FALSE	TRUE	FALSE	FALSE	FALSE	FALSE	FALSE	FALSE	FALSE	FALSE	Cytoplasm	3	14	1	0	2	5	0	0	507
BSG	ENSG00000172270	basigin (Ok blood group)	493	4	FALSE	FALSE	FALSE	FALSE	FALSE	TRUE	FALSE	FALSE	FALSE	FALSE	FALSE	FALSE	Melanosome	0	1	1	0	1	0	0	0	500.5
NPM1	ENSG00000181163	nucleophosmin 1	463	3	TRUE	FALSE	FALSE	TRUE	FALSE	FALSE	FALSE	FALSE	FALSE	FALSE	FALSE	FALSE	Nucleus	0	2	1	2	0	0	0	2	475
NT5E	ENSG00000135318	5'-nucleotidase ecto	453	5	FALSE	FALSE	FALSE	TRUE	FALSE	TRUE	FALSE	FALSE	FALSE	FALSE	FALSE	FALSE	Cell membrane	0	1	1	0	0	1	0	0	461
CHEK2	ENSG00000183765	checkpoint kinase 2	446	5	FALSE	TRUE	FALSE	TRUE	FALSE	FALSE	FALSE	FALSE	FALSE	FALSE	FALSE	FALSE	[Isoform 2]: Nucleus	0	2	1	0	0	1	1	0	455.5
HPSE	ENSG00000173083	heparanase	442	3	FALSE	FALSE	FALSE	TRUE	FALSE	FALSE	FALSE	FALSE	FALSE	FALSE	TRUE	FALSE	Lysosome membrane	0	1	1	0	1	0	0	0	448.5
FGFR4	ENSG00000160867	fibroblast growth factor receptor 4	388	4	TRUE	FALSE	FALSE	TRUE	FALSE	FALSE	FALSE	FALSE	FALSE	FALSE	FALSE	FALSE	Cell membrane	0	16	1	5	1	0	0	5	425.5
COL3A1	ENSG00000168542	collagen type III alpha 1 chain	414	0	FALSE	FALSE	FALSE	FALSE	FALSE	FALSE	FALSE	FALSE	FALSE	TRUE	FALSE	FALSE	Secreted	1	2	1	2	0	0	0	2	421
COL11A1	ENSG00000060718	collagen type XI alpha 1 chain	387	0	FALSE	FALSE	FALSE	FALSE	FALSE	FALSE	FALSE	FALSE	FALSE	TRUE	FALSE	FALSE	Secreted	0	2	1	2	0	0	0	2	396
AURKA	ENSG00000087586	aurora kinase A	357	5	FALSE	TRUE	FALSE	TRUE	FALSE	FALSE	FALSE	FALSE	FALSE	FALSE	FALSE	FALSE	Cytoplasm	2	19	1	0	1	6	0	0	385.5
CA9	ENSG00000107159	carbonic anhydrase 9	351	7	TRUE	FALSE	FALSE	TRUE	FALSE	TRUE	FALSE	FALSE	FALSE	FALSE	FALSE	FALSE	Nucleus	0	5	1	1	4	0	0	1	373
CDK1	ENSG00000170312	cyclin dependent kinase 1	344	4	FALSE	TRUE	FALSE	TRUE	FALSE	FALSE	FALSE	FALSE	FALSE	FALSE	FALSE	FALSE	Nucleus	0	12	2	0	2	4	0	0	369
LAMA5	ENSG00000130702	laminin subunit alpha 5	350	0	FALSE	FALSE	FALSE	FALSE	FALSE	FALSE	FALSE	FALSE	FALSE	TRUE	FALSE	FALSE	Secreted	0	1	1	1	0	0	0	1	355
COL6A1	ENSG00000142156	collagen type VI alpha 1 chain	337	0	FALSE	FALSE	FALSE	FALSE	FALSE	FALSE	FALSE	FALSE	FALSE	TRUE	FALSE	FALSE	Secreted	0	2	1	2	0	0	0	2	346
PLK1	ENSG00000166851	polo like kinase 1	320	5	FALSE	TRUE	FALSE	TRUE	FALSE	FALSE	FALSE	FALSE	FALSE	FALSE	FALSE	FALSE	Nucleus	1	7	2	0	1	2	3	0	337
ROCK2	ENSG00000134318	Rho associated coiled-coil containing protein kinase 2	276	4	TRUE	FALSE	FALSE	TRUE	FALSE	FALSE	FALSE	FALSE	FALSE	FALSE	FALSE	FALSE	Cytoplasm	1	13	1	4	1	5	0	4	310.5
GCK	ENSG00000106633	glucokinase	289	5	FALSE	TRUE	FALSE	TRUE	FALSE	FALSE	FALSE	FALSE	FALSE	FALSE	FALSE	FALSE	Cytoplasm	0	6	1	0	1	4	0	0	306.5
AURKB	ENSG00000178999	aurora kinase B	259	4	FALSE	TRUE	FALSE	TRUE	FALSE	FALSE	FALSE	FALSE	FALSE	FALSE	FALSE	FALSE	Nucleus	1	18	1	0	2	6	1	0	289.5
GSK3A	ENSG00000105723	glycogen synthase kinase 3 alpha	261	3	TRUE	FALSE	FALSE	TRUE	FALSE	FALSE	FALSE	FALSE	FALSE	FALSE	FALSE	FALSE	Cytosol	1	4	1	2	0	0	0	2	273
HDAC7	ENSG00000061273	histone deacetylase 7	227	5	TRUE	FALSE	FALSE	TRUE	FALSE	FALSE	FALSE	FALSE	FALSE	TRUE	FALSE	FALSE	Nucleus	0	9	1	4	3	0	0	4	258.5
COL5A1	ENSG00000130635	collagen type V alpha 1 chain	240	0	FALSE	FALSE	FALSE	FALSE	FALSE	FALSE	FALSE	FALSE	FALSE	TRUE	FALSE	FALSE	Secreted	0	2	1	2	0	0	0	2	249
EGLN1	ENSG00000135766	egl-9 family hypoxia inducible factor 1	230	4	FALSE	TRUE	FALSE	TRUE	FALSE	FALSE	FALSE	FALSE	FALSE	FALSE	FALSE	FALSE	Cytoplasm	0	4	1	0	4	0	0	0	245
COL5A2	ENSG00000204262	collagen type V alpha 2 chain	191	0	FALSE	FALSE	FALSE	FALSE	FALSE	FALSE	FALSE	FALSE	FALSE	TRUE	FALSE	FALSE	Secreted	0	2	1	2	0	0	0	2	200
EGLN3	ENSG00000129521	egl-9 family hypoxia inducible factor 3	176	3	FALSE	TRUE	FALSE	TRUE	FALSE	FALSE	FALSE	FALSE	FALSE	FALSE	FALSE	FALSE	Nucleus	0	3	1	0	3	0	0	0	187.5
COL6A2	ENSG00000142173	collagen type VI alpha 2 chain	174	1	FALSE	FALSE	FALSE	FALSE	FALSE	FALSE	FALSE	FALSE	FALSE	TRUE	FALSE	FALSE	Secreted	0	2	1	2	0	0	0	2	184
LAMA4	ENSG00000112769	laminin subunit alpha 4	174	0	FALSE	FALSE	FALSE	FALSE	FALSE	FALSE	FALSE	FALSE	FALSE	TRUE	FALSE	FALSE	Secreted	0	1	1	1	0	0	0	1	179
PPP2CA	ENSG00000113575	protein phosphatase 2 catalytic subunit alpha	130	3	FALSE	TRUE	FALSE	FALSE	FALSE	FALSE	FALSE	FALSE	FALSE	FALSE	FALSE	FALSE	Cytoplasm	1	1	1	0	0	1	0	0	134
